# Supplementary material for: Investigating gene flow between the blind cavefish Garra barreimiae and its conspecific surface populations
Source: Sci Rep. 2017 Jul 11;7:5130. doi: 10.1038/s41598-017-05194-3 (PMC5506003; doi:10.1038/s41598-017-05194-3)
Supplement: Supplementary file 2 — Supplementary Table S1 [file 41598_2017_5194_MOESM2_ESM.xls]

## Sheet: MicrosatelliteData
Microsatellite data (allele sizes) for population structure analyses in Garra barreimiae
number of individuals	213
number of loci	18
missing values	-9
number of populations	5	(1 Ghubrat Tanuf (GT), 2 Al Hoota Cave (AH), 3 Hoti Pit (HP), 4 Misfat (MF), 5 Wadi Falahi (WF))
number of phenotypes	4	(surface, blind, intermediate, juvenile)
Label	population	Phenotype	QLIM	QLIM	PH8A	PH8A	UHPE	UHPE	JQSO	JQSO	DL6X	DL6X	FYP9	FYP9	HOLN	HOLN	JMLR	JMLR	CJHG	CJHG	3Z7I	3Z7I	9XNC	9XNC	3N43	3N43	1EHE	1EHE	88CM	88CM	I6G2	I6G2	3ROZ	3ROZ	CB75	CB75	2PUM	2PUM
Gbar100_GT	1	surface	88	90	152	168	89	89	159	159	112	114	217	223	195	195	93	97	205	209	123	123	108	122	184	184	106	106	194	196	121	123	270	270	191	199	156	156
Gbar101_GT	1	surface	88	88	156	168	93	93	157	157	112	114	203	215	195	195	95	97	205	209	123	123	101	110	182	184	106	110	194	194	119	123	270	270	191	199	156	156
Gbar102_GT	1	surface	88	88	156	176	89	93	149	159	112	114	209	215	191	195	93	93	203	213	123	123	101	112	184	184	106	110	194	196	121	121	270	270	187	191	156	156
Gbar13_GT	1	surface	88	88	180	180	91	91	157	157	112	112	197	197	195	195	93	95	207	207	123	123	101	101	184	184	106	108	194	194	121	123	270	270	191	191	156	172
Gbar14_GT	1	surface	88	88	168	172	89	95	147	157	112	112	203	217	195	195	93	95	205	205	123	123	101	106	184	184	106	108	194	196	123	123	262	280	187	191	154	158
Gbar15_GT	1	surface	88	88	126	180	89	95	155	155	112	114	213	225	195	195	93	95	209	209	123	123	101	108	184	184	108	110	192	194	121	121	270	270	171	187	154	158
Gbar16_GT	1	surface	88	90	168	172	89	89	157	159	114	114	197	217	195	195	93	95	209	209	123	123	101	108	182	184	106	110	194	194	121	123	270	272	191	191	156	172
Gbar220_GT	1	surface	88	88	176	180	91	91	157	157	112	112	197	197	195	195	93	93	205	205	123	123	101	101	184	184	106	106	194	194	121	121	270	270	191	191	158	172
Gbar221_GT	1	blind	88	88	148	176	93	93	155	155	119	119	203	203	195	197	93	93	203	203	123	123	101	101	184	184	108	110	192	192	119	119	268	276	187	187	152	152
Gbar31_GT	1	surface	88	88	122	148	89	89	159	159	112	114	213	221	191	195	93	95	205	213	123	123	106	108	184	184	110	110	194	194	121	121	-9	-9	187	191	156	156
Gbar32_GT	1	surface	88	88	172	184	89	93	157	159	114	114	215	219	195	195	95	95	203	209	123	123	108	110	182	184	106	114	194	196	121	123	-9	-9	191	191	156	158
Gbar33_GT	1	surface	88	88	138	172	89	93	157	161	112	112	213	217	195	195	97	97	205	209	123	123	108	108	184	184	106	110	194	196	123	123	270	270	191	191	156	158
Gbar332_GT	1	surface	88	88	164	164	93	95	155	157	112	114	217	221	195	213	93	97	205	209	123	123	101	101	182	182	106	106	194	196	119	119	270	270	199	199	156	156
Gbar333_GT	1	surface	88	90	126	184	89	93	157	157	112	112	201	217	195	195	95	97	205	207	123	123	101	101	184	184	106	106	194	194	121	123	270	270	187	191	156	156
Gbar334_GT	1	surface	88	88	168	184	89	89	157	157	112	112	209	223	195	195	93	97	203	205	123	123	108	108	184	184	106	108	194	194	121	121	270	270	191	191	156	156
Gbar335_GT	1	surface	88	90	176	184	89	91	157	157	112	112	197	215	195	213	95	95	209	213	123	123	101	108	184	184	106	108	194	194	121	123	-9	-9	191	191	154	172
Gbar336_GT	1	surface	88	88	180	184	89	91	157	157	112	115	195	215	195	213	95	95	205	209	123	123	101	106	182	184	106	112	196	200	121	123	270	270	191	191	154	172
Gbar337_GT	1	surface	88	88	156	184	89	93	157	159	112	112	215	221	195	197	95	97	205	205	123	123	101	112	184	184	106	108	194	196	121	121	270	270	187	191	154	160
Gbar338_GT	1	surface	88	88	184	184	89	93	155	157	114	114	197	205	195	195	93	93	209	213	123	123	101	108	184	184	100	110	194	194	119	123	270	276	171	191	154	160
Gbar339_GT	1	surface	88	88	148	176	89	93	155	157	112	112	201	215	195	213	95	99	205	209	123	123	101	106	182	184	106	110	194	196	121	121	270	270	187	191	156	160
Gbar340_GT	1	surface	88	88	176	176	89	91	155	159	112	112	211	215	195	213	93	95	205	209	123	123	101	108	184	184	106	106	190	194	121	123	280	280	191	191	156	158
Gbar341_GT	1	surface	88	88	126	176	93	93	157	161	112	112	215	229	191	213	93	93	205	209	123	123	101	101	184	184	106	110	192	194	121	121	270	270	171	191	154	156
Gbar342_GT	1	surface	88	88	156	172	89	89	157	157	112	112	215	217	195	195	95	95	205	209	123	123	106	112	182	182	106	106	194	194	121	123	270	270	171	191	158	160
Gbar343_GT	1	juvenile	88	88	172	180	91	91	157	157	112	112	197	197	195	195	93	93	205	207	123	123	101	101	184	184	106	106	194	194	121	121	270	270	191	191	156	156
Gbar344_GT	1	juvenile	88	88	184	184	81	91	157	159	112	112	197	207	195	195	93	93	205	207	123	123	101	101	184	184	106	106	194	194	121	123	270	270	191	191	156	156
Gbar345_GT	1	juvenile	88	88	180	180	91	91	157	159	112	112	197	197	195	195	93	93	205	207	123	123	101	101	184	184	106	106	194	194	115	121	270	270	191	191	156	156
Gbar353_GT	1	surface	88	90	142	160	89	93	155	157	112	114	211	229	195	213	93	95	209	209	123	123	106	108	182	184	106	114	194	194	121	123	-9	-9	191	191	156	160
Gbar354_GT	1	surface	88	88	184	184	93	93	155	157	112	112	201	217	191	195	95	97	203	209	123	123	106	108	182	184	106	106	192	194	119	123	270	270	187	191	158	172
Gbar372_GT	1	surface	88	88	138	164	89	89	157	159	112	114	203	219	195	195	93	97	203	205	123	123	101	108	182	184	106	106	192	196	121	123	270	270	187	191	156	158
Gbar373_GT	1	surface	88	88	160	164	89	89	157	159	112	114	193	219	195	195	93	97	205	205	123	123	101	106	184	184	106	110	190	200	121	123	270	270	187	191	156	158
Gbar374_GT	1	surface	88	88	184	188	89	89	157	161	112	112	215	229	195	197	93	93	203	203	123	123	101	101	184	184	106	110	196	196	121	121	270	270	191	191	156	158
Gbar376_GT	1	surface	88	92	180	188	89	91	157	159	112	115	209	217	195	213	93	95	209	209	123	123	101	108	184	184	110	110	194	194	121	123	270	270	191	199	156	156
Gbar377_GT	1	surface	88	88	172	188	89	89	157	157	112	114	215	223	195	213	93	95	205	209	123	123	101	108	184	184	106	108	194	194	123	123	270	270	191	191	154	156
Gbar387_GT	1	surface	88	88	160	184	84	93	155	159	112	112	215	221	191	195	93	97	197	203	123	123	106	108	182	184	106	106	194	194	119	119	270	270	171	191	154	156
Gbar388_GT	1	surface	88	88	176	184	89	93	157	159	114	115	215	215	195	195	95	97	209	213	123	123	106	110	184	184	106	110	192	194	121	123	-9	-9	187	191	156	172
Gbar389_GT	1	surface	88	88	176	180	89	91	157	157	112	112	197	197	195	195	95	95	203	215	123	123	101	101	184	184	106	112	194	194	115	115	270	270	191	191	156	158
Gbar390_GT	1	intermediate	88	88	160	176	89	93	155	159	112	114	201	207	195	195	93	97	205	207	123	123	106	108	184	184	106	114	192	192	119	119	262	268	187	191	152	156
Gbar391_GT	1	surface	88	88	152	184	89	89	157	163	112	112	201	221	195	195	93	93	205	209	123	123	108	108	184	184	106	112	190	192	121	123	270	270	187	191	158	160
Gbar392_GT	1	surface	88	88	176	176	89	89	157	159	112	112	215	221	191	195	95	97	203	213	123	123	101	106	184	184	106	106	194	194	121	123	270	270	191	199	154	158
Gbar393_GT	1	surface	88	88	152	184	89	93	157	159	112	112	211	221	195	195	95	101	205	207	123	123	106	108	184	184	106	112	192	196	119	123	270	270	191	199	156	160
Gbar394_GT	1	surface	88	88	168	184	89	89	157	159	112	114	215	215	195	195	93	97	205	209	123	123	108	110	184	184	106	114	192	200	119	121	270	270	191	191	154	156
Gbar395_GT	1	surface	88	88	164	200	91	93	155	155	112	114	221	221	195	195	93	95	205	213	123	123	101	101	182	184	106	110	194	194	121	123	-9	-9	191	191	156	158
Gbar396_GT	1	surface	88	88	176	184	89	93	157	157	112	115	199	215	195	197	95	95	213	213	123	123	108	108	182	184	108	110	194	196	121	123	270	270	191	191	156	156
Gbar397_GT	1	surface	88	88	164	184	89	89	155	157	112	115	193	221	195	195	95	97	205	209	123	123	101	110	184	184	106	110	192	194	121	123	262	270	187	191	156	160
Gbar398_GT	1	surface	88	88	168	180	89	93	155	157	112	112	215	215	195	195	93	93	205	213	123	123	108	108	184	184	106	106	194	196	121	121	270	270	191	191	156	172
Gbar399_GT	1	surface	88	90	148	160	89	89	157	157	114	114	209	211	195	195	93	95	203	205	123	123	108	108	184	184	106	110	190	196	121	123	272	272	187	187	154	156
Gbar400_GT	1	surface	88	88	168	168	93	93	157	157	112	115	215	235	195	195	95	95	203	209	123	123	101	108	182	184	106	106	194	194	115	121	270	270	187	187	158	160
Gbar417_GT	1	surface	88	90	134	176	89	91	157	159	112	114	217	223	195	197	93	95	209	213	123	123	101	101	184	184	106	106	194	200	121	121	270	270	187	191	154	156
Gbar418_GT	1	surface	88	88	126	184	89	93	147	159	112	112	203	229	195	195	93	97	207	209	123	123	101	108	184	184	106	108	194	194	119	119	280	280	171	191	156	158
Gbar419_GT	1	surface	88	88	168	184	93	93	157	157	112	112	191	197	191	195	93	95	205	209	123	123	106	110	184	184	106	110	194	196	123	123	270	270	171	191	156	158
Gbar420_GT	1	surface	88	88	188	200	93	93	157	157	112	112	219	221	195	197	93	93	205	205	123	123	101	101	184	184	106	112	196	196	115	121	-9	-9	187	187	156	158
Gbar421_GT	1	surface	88	88	126	184	91	93	157	157	112	119	213	219	191	195	95	97	203	205	123	123	101	108	182	184	106	106	194	196	121	121	270	270	171	191	156	156
Gbar67_GT	1	surface	88	88	172	172	89	93	147	159	112	112	217	217	195	195	93	95	205	213	123	123	108	108	184	184	106	108	192	194	123	123	262	262	191	191	154	158
Gbar87_GT	1	surface	88	88	172	172	89	93	157	159	112	114	193	223	195	195	93	93	213	215	123	123	106	108	184	184	110	110	196	196	121	123	-9	-9	187	187	156	158
Gbar88_GT	1	surface	88	88	126	184	89	89	155	159	112	119	197	217	195	195	97	97	203	213	123	123	101	112	184	184	106	106	192	194	121	121	270	270	187	191	156	158
Gbar89_GT	1	surface	88	90	156	176	89	89	157	159	112	114	215	229	191	195	95	95	203	213	123	123	106	106	182	184	106	106	194	194	121	121	270	270	187	191	156	158
Gbar90_GT	1	surface	88	88	172	176	89	91	157	157	112	114	195	211	195	195	93	95	205	205	123	123	106	108	184	184	106	106	192	196	115	123	262	270	187	191	158	172
Gbar91_GT	1	surface	88	88	156	184	89	93	155	159	112	119	217	221	195	195	93	99	205	205	123	123	101	112	184	184	106	108	194	194	119	131	262	262	191	199	154	160
Gbar92_GT	1	surface	88	88	122	180	85	91	157	159	112	112	197	197	195	195	87	93	205	207	123	123	101	101	184	184	106	106	194	194	121	121	270	270	191	191	156	156
Gbar93_GT	1	surface	88	88	172	176	89	89	157	159	112	112	217	229	191	195	93	93	203	205	123	123	101	101	184	184	110	112	-9	-9	121	123	272	272	191	191	156	158
Gbar94_GT	1	surface	88	88	160	184	89	89	155	157	112	112	217	229	191	195	93	95	205	209	123	123	101	108	182	184	106	110	194	196	121	123	270	270	187	191	152	160
Gbar95_GT	1	surface	88	88	160	184	89	89	157	157	112	112	169	169	195	195	95	97	205	205	123	123	108	108	182	184	108	110	190	192	121	123	270	280	171	199	156	158
Gbar99_GT	1	surface	88	88	160	180	89	89	155	157	112	114	195	221	195	195	93	95	205	205	123	123	101	108	184	184	106	110	192	196	119	121	270	270	171	191	156	158
Gbar222_GT	1	intermediate	88	88	180	184	91	91	157	157	112	112	207	221	195	195	93	95	205	207	123	123	101	101	184	184	106	106	194	194	121	121	270	270	191	191	156	160
Gbar346_GT	1	juvenile	88	88	134	134	93	93	155	157	112	121	201	201	195	195	93	93	207	209	123	123	106	110	184	184	106	110	192	192	125	125	268	268	187	187	156	156
Gbar355_GT	1	intermediate	88	88	156	180	89	91	157	157	112	112	197	211	191	195	93	93	205	207	123	123	101	106	184	184	110	110	192	192	121	121	270	270	191	191	156	156
Gbar356_GT	1	intermediate	88	88	164	168	93	93	155	155	119	121	203	203	195	195	93	97	207	209	123	123	101	101	184	184	-9	-9	192	196	119	119	268	268	187	187	152	156
Gbar357_GT	1	intermediate	88	88	142	164	93	93	155	155	112	121	201	201	195	195	93	97	207	207	123	123	101	101	184	184	106	112	192	194	119	119	268	268	187	187	152	152
Gbar358_GT	1	intermediate	88	88	138	138	93	93	155	155	112	121	201	203	195	195	93	93	207	209	123	123	101	106	184	184	110	112	192	194	119	125	-9	-9	187	191	152	152
Gbar359_GT	1	juvenile	88	88	138	168	93	93	155	155	119	121	201	203	195	195	93	93	207	209	123	123	110	110	184	184	106	110	192	192	119	125	276	276	187	191	156	156
Gbar360_GT	1	juvenile	88	88	138	164	93	93	155	155	112	121	201	215	195	195	93	93	207	209	123	123	101	106	184	184	106	110	192	192	119	119	268	270	187	187	152	156
Gbar361_GT	1	juvenile	88	88	152	164	93	93	155	155	112	121	201	203	195	195	93	93	207	209	123	123	101	110	184	184	110	110	192	192	125	125	268	268	187	187	152	156
Gbar362_GT	1	juvenile	88	88	134	134	93	93	155	155	112	121	203	203	195	195	97	97	205	209	123	123	101	106	184	184	110	110	192	192	119	125	268	268	187	187	152	152
Gbar10_AH	2	blind	88	88	134	160	84	84	155	157	114	132	191	201	197	197	93	93	203	207	123	123	101	101	184	184	110	110	192	192	119	121	276	276	187	187	152	152
Gbar11_AH	2	blind	88	88	156	164	93	93	155	155	121	121	201	203	195	197	93	93	207	207	123	123	106	106	184	184	110	110	190	192	119	125	268	268	187	187	152	152
Gbar12_AH	2	blind	88	90	156	184	93	93	155	155	121	121	203	203	195	197	93	93	203	207	123	123	101	101	184	184	110	110	192	192	119	121	268	276	187	187	152	152
Gbar130_AH	2	blind	88	88	154	164	84	84	155	155	114	121	201	203	197	197	93	95	207	207	123	123	101	101	184	184	106	108	192	192	119	119	268	276	187	187	152	152
Gbar168_AH	2	blind	88	88	148	176	93	93	155	155	119	123	201	203	195	195	93	99	207	207	123	123	101	106	184	184	108	110	192	192	121	121	268	268	187	187	152	152
Gbar169_AH	2	blind	88	88	152	172	84	93	155	155	119	119	191	201	195	195	93	99	203	207	123	123	101	106	184	184	110	110	192	192	119	119	268	276	187	187	152	152
Gbar170_AH	2	blind	88	88	152	160	93	93	155	155	119	119	203	203	197	197	93	93	207	209	123	123	101	106	184	184	108	110	192	192	119	121	276	276	187	187	152	152
Gbar171_AH	2	blind	88	88	152	160	84	84	155	155	119	121	201	205	195	197	93	93	203	203	123	123	101	106	184	184	110	110	192	192	121	125	276	276	187	187	152	152
Gbar172_AH	2	blind	88	88	156	156	93	93	155	155	115	119	203	203	195	197	93	95	203	203	123	123	101	106	184	184	108	110	192	192	119	125	268	276	187	187	152	152
Gbar173_AH	2	blind	88	88	168	176	84	84	155	155	121	132	201	203	195	195	93	99	207	207	123	123	99	101	184	184	106	106	192	192	121	125	276	276	171	187	152	152
Gbar21_AH	2	blind	88	88	148	184	93	93	155	155	119	121	201	203	195	197	97	99	203	207	123	123	101	101	184	184	108	110	192	192	119	119	276	276	187	187	152	152
Gbar217_AH	2	blind	88	88	152	184	93	93	155	157	114	117	203	203	195	197	93	99	203	207	123	123	101	106	184	184	106	106	192	192	121	123	268	276	187	187	152	152
Gbar22_AH	2	blind	88	88	156	180	84	84	155	155	119	121	201	203	195	197	97	99	203	207	123	123	101	106	184	184	106	110	192	192	121	125	268	276	187	187	152	152
Gbar347_AH	2	blind	88	88	172	180	84	93	155	155	119	119	201	203	195	197	91	97	203	203	123	123	101	101	184	184	110	110	192	192	119	121	268	268	187	187	152	152
Gbar348_AH	2	blind	88	88	180	180	84	93	155	157	121	132	191	201	195	195	93	97	203	207	123	123	101	106	184	184	110	110	192	192	119	121	268	276	187	187	152	152
Gbar349_AH	2	blind	88	88	160	176	84	84	155	155	114	119	193	201	195	195	93	93	203	203	123	123	101	101	184	184	110	110	192	192	119	119	268	268	187	187	152	152
Gbar350_AH	2	juvenile	88	88	156	156	84	84	155	155	119	119	201	205	195	197	93	97	207	207	123	123	101	101	184	184	110	110	192	192	119	121	276	276	187	187	152	152
Gbar42_AH	2	blind	88	88	168	176	84	93	155	155	119	119	201	203	195	197	93	97	207	209	123	123	101	101	184	184	108	110	192	192	119	121	268	268	187	187	152	152
Gbar43_AH	2	blind	88	88	160	160	84	93	155	155	114	119	203	205	195	197	99	99	203	207	123	123	101	101	184	184	108	110	192	192	119	125	276	276	187	187	152	152
Gbar44_AH	2	blind	88	88	142	180	93	93	155	155	119	121	163	203	195	195	93	93	203	207	123	123	101	101	184	184	108	110	192	192	119	119	268	276	171	187	152	152
Gbar474_AH	2	blind	88	88	168	188	84	93	155	155	119	119	187	201	195	197	93	99	207	207	123	123	101	101	184	184	106	108	192	192	119	125	268	276	187	187	152	152
Gbar475_AH	2	blind	88	88	134	152	84	84	155	155	119	119	201	201	195	197	93	97	203	207	123	123	101	101	184	184	106	106	192	192	121	121	268	276	187	187	152	152
Gbar476_AH	2	blind	88	88	142	164	84	93	155	157	114	119	203	205	195	197	93	99	203	207	123	123	101	101	184	184	106	108	192	192	119	121	268	276	187	187	152	152
Gbar7_AH	2	blind	88	88	134	180	84	84	155	155	117	119	203	203	197	197	93	93	203	207	123	123	101	106	184	184	110	110	192	192	119	119	268	276	187	187	152	152
Gbar79_AH	2	blind	88	88	160	168	93	93	155	155	114	121	203	203	195	195	93	99	207	207	123	123	101	101	184	184	106	106	192	192	119	125	268	276	187	187	152	152
Gbar8_AH	2	blind	88	88	134	180	84	84	155	157	114	121	201	201	195	197	93	93	203	203	123	123	101	101	184	184	110	110	192	192	119	121	276	276	187	187	152	152
Gbar80_AH	2	blind	88	88	176	176	93	93	155	157	121	121	201	203	195	197	93	99	207	207	123	123	101	106	184	184	106	110	192	192	119	119	268	276	177	187	152	152
Gbar81_AH	2	blind	88	88	164	176	84	93	155	155	119	119	201	207	195	195	93	99	203	207	123	123	101	101	184	184	108	110	192	192	119	119	268	276	187	187	152	152
Gbar82_AH	2	blind	88	88	148	184	93	93	155	155	119	121	201	203	195	197	97	99	203	207	123	123	101	101	184	184	108	110	192	192	119	119	276	276	187	187	152	152
Gbar83_AH	2	blind	88	88	164	176	93	93	155	157	119	121	201	203	195	195	93	99	207	207	123	123	101	101	184	184	106	108	192	192	119	121	268	276	187	187	152	152
Gbar84_AH	2	blind	88	88	160	164	93	93	155	155	121	123	203	203	195	195	93	93	203	207	123	123	101	101	184	184	110	110	192	192	119	125	268	268	187	187	152	152
Gbar85_AH	2	blind	88	88	134	160	93	93	155	155	117	119	201	201	195	197	91	93	205	207	123	123	101	106	184	184	106	110	192	192	119	119	276	278	187	187	152	152
Gbar86_AH	2	blind	88	88	156	156	84	93	155	155	119	119	201	203	197	197	93	99	207	207	123	123	101	101	184	184	106	110	192	192	119	121	268	276	177	187	152	152
Gbar9_AH	2	blind	88	88	160	176	84	93	155	155	114	114	203	203	195	197	93	97	203	207	123	123	101	101	184	184	110	112	190	192	119	121	276	276	187	187	152	152
Gbar223_HP	3	blind	88	88	142	168	84	93	155	155	121	121	203	203	195	195	93	93	207	207	-9	-9	101	106	184	184	106	110	190	192	119	119	268	268	187	187	152	152
Gbar224_HP	3	blind	88	88	142	152	93	93	155	155	121	121	199	199	195	195	93	97	207	209	123	123	101	106	184	184	110	110	192	192	119	119	268	268	187	187	152	152
Gbar225_HP	3	blind	88	88	152	156	93	93	155	155	121	121	203	203	195	195	93	97	207	207	-9	-9	101	106	184	184	106	110	190	190	119	125	268	268	187	187	152	152
Gbar440_HP	3	blind	88	88	164	168	93	93	155	155	119	121	201	203	195	195	93	93	207	207	123	123	106	106	184	184	110	110	190	192	119	127	268	268	187	187	152	152
Gbar441_HP	3	blind	88	88	152	160	93	93	155	155	119	119	199	203	195	197	93	93	207	207	123	123	106	106	184	184	110	110	192	192	125	127	268	268	187	187	152	152
Gbar442_HP	3	blind	88	88	156	164	93	93	155	155	121	121	201	203	195	195	93	97	207	209	123	123	101	106	184	184	110	110	190	192	119	127	268	276	187	187	152	152
Gbar443_HP	3	blind	88	88	148	152	93	93	155	155	119	121	203	203	195	195	93	93	207	209	123	123	106	106	184	184	110	110	192	192	119	125	268	276	187	187	152	152
Gbar444_HP	3	blind	88	88	152	172	93	93	155	155	121	121	201	203	195	195	93	93	207	209	-9	-9	106	106	184	184	110	110	192	192	119	127	268	276	187	187	152	152
Gbar445_HP	3	blind	88	88	148	152	93	93	155	155	119	119	201	203	195	195	93	93	207	209	123	123	106	106	184	184	110	110	190	192	119	125	268	276	187	187	152	152
Gbar446_HP	3	blind	88	88	152	152	84	93	155	155	121	121	201	207	195	195	93	93	207	207	-9	-9	106	106	184	184	110	110	190	192	119	125	268	268	187	187	152	152
Gbar504_HP	3	blind	88	88	164	164	93	93	155	155	121	121	201	201	195	195	93	93	207	209	123	123	106	106	184	184	106	110	192	192	119	125	268	276	187	187	152	152
Gbar505_HP	3	blind	88	88	148	160	84	93	155	155	119	121	201	201	195	195	93	93	207	207	123	123	106	106	184	184	106	110	192	192	119	119	268	276	187	187	152	152
Gbar506_HP	3	blind	88	88	148	172	93	93	155	155	121	121	201	203	195	195	93	97	207	207	123	123	101	106	184	184	110	110	192	192	119	119	268	268	187	187	152	152
Gbar507_HP	3	blind	88	88	148	152	93	93	155	155	121	121	201	207	195	195	93	93	207	207	123	123	106	106	184	184	110	110	192	192	119	119	268	268	187	187	152	152
Gbar508_HP	3	blind	88	88	152	164	84	93	155	155	119	121	201	207	195	195	93	93	207	209	-9	-9	106	106	184	184	106	110	192	192	119	127	268	268	187	187	152	152
Gbar509_HP	3	blind	88	88	142	156	93	93	155	155	121	126	201	203	195	195	93	97	207	207	123	123	106	106	184	184	110	110	190	192	125	125	276	276	187	187	152	152
Gbar510_HP	3	blind	88	88	156	164	93	93	155	155	121	121	201	201	195	195	93	93	207	207	123	123	106	106	184	184	110	110	192	192	119	127	268	268	187	187	152	152
Gbar191_MF	4	surface	88	88	138	160	89	89	163	171	114	114	213	215	233	233	93	99	203	203	123	127	101	114	184	184	108	110	190	192	119	123	270	276	187	191	156	156
Gbar192_MF	4	surface	88	88	152	160	91	91	153	159	115	117	207	215	195	195	93	93	203	203	123	123	108	108	184	184	106	108	192	194	129	129	270	270	187	187	156	156
Gbar193_MF	4	surface	88	88	156	180	89	89	161	163	114	114	209	215	195	233	99	99	203	203	123	127	108	112	184	184	110	110	192	192	115	123	270	276	191	191	156	156
Gbar194_MF	4	surface	88	88	138	184	89	89	159	163	114	115	207	213	219	233	93	95	209	209	123	123	101	101	184	184	110	110	190	192	115	129	270	270	187	191	156	156
Gbar195_MF	4	surface	88	88	160	180	89	91	147	161	114	115	207	215	233	233	95	99	207	207	123	127	101	108	184	184	110	112	190	194	115	133	270	270	187	187	156	156
Gbar196_MF	4	surface	88	88	148	160	89	89	161	171	112	115	207	211	195	219	95	99	205	205	123	123	108	108	184	184	106	110	190	192	115	115	270	270	187	191	156	156
Gbar197_MF	4	surface	88	88	148	180	89	93	161	161	114	115	207	213	233	233	99	99	203	203	123	123	108	108	184	184	106	106	192	194	115	119	270	270	187	187	158	172
Gbar218_MF	4	surface	88	88	160	184	89	93	147	161	115	115	209	209	195	219	95	97	203	209	123	127	101	112	184	184	110	110	190	190	119	129	270	270	191	191	156	156
Gbar219_MF	4	surface	88	88	156	156	89	91	161	161	114	115	207	213	195	219	93	93	203	203	123	123	114	114	184	184	106	110	192	194	129	129	270	270	187	187	156	172
Gbar226_MF	4	surface	88	88	156	160	89	89	147	147	114	115	203	215	195	195	93	93	209	209	123	123	101	108	184	184	106	108	192	194	115	131	270	270	187	187	156	156
Gbar268_MF	4	surface	88	88	156	184	89	89	147	159	114	114	207	213	195	219	93	99	203	203	123	123	101	112	184	184	106	110	190	192	115	129	270	270	191	191	156	156
Gbar269_MF	4	surface	88	88	156	180	89	89	161	161	112	114	207	207	195	195	93	93	203	203	123	127	108	112	184	184	108	110	192	192	115	115	270	270	191	191	156	158
Gbar270_MF	4	surface	88	88	134	184	89	89	155	161	114	115	211	215	195	233	93	95	205	209	123	123	108	112	184	184	110	110	190	190	115	121	270	270	191	191	156	158
Gbar271_MF	4	surface	88	88	160	180	89	89	147	169	114	114	207	211	195	219	93	95	205	209	123	127	101	112	184	184	108	110	190	190	115	119	270	270	187	191	156	158
Gbar272_MF	4	surface	88	88	156	184	89	89	147	159	112	114	211	215	195	219	93	99	203	203	123	123	108	112	184	184	106	108	190	190	115	115	270	270	187	191	156	156
Gbar273_MF	4	surface	88	88	142	160	89	91	147	161	115	115	207	215	195	233	93	93	203	203	123	123	101	101	184	184	108	110	190	190	115	115	270	270	171	187	156	172
Gbar274_MF	4	surface	88	88	148	148	91	93	147	163	114	115	213	215	195	233	93	95	209	209	123	123	112	112	184	184	108	112	190	192	115	123	270	270	171	187	154	156
Gbar275_MF	4	surface	88	88	148	160	89	89	161	161	112	114	213	215	195	233	93	99	203	203	123	127	110	110	184	184	106	110	190	192	115	115	276	276	187	187	156	156
Gbar276_MF	4	surface	88	88	160	184	89	93	147	163	114	115	207	215	219	233	93	99	203	207	123	123	108	112	184	184	108	112	190	190	119	129	270	270	191	191	156	156
Gbar277_MF	4	surface	88	88	142	148	89	89	161	163	112	114	207	211	195	233	93	99	203	207	123	123	101	108	184	184	110	112	190	190	115	115	270	270	187	191	154	156
Gbar278_MF	4	surface	88	88	160	180	89	89	161	163	114	114	211	211	195	233	93	93	203	209	123	123	108	112	184	184	106	112	190	192	115	115	270	276	191	191	156	156
Gbar279_MF	4	surface	88	88	152	176	89	89	147	163	114	115	207	213	195	233	93	93	203	209	123	123	108	108	184	184	106	110	190	190	115	115	270	270	187	191	156	156
Gbar280_MF	4	surface	88	88	142	156	89	89	147	163	114	114	205	213	195	195	93	93	203	203	123	123	101	112	184	184	110	112	190	190	115	129	270	270	187	191	156	156
Gbar281_MF	4	surface	88	88	142	184	89	89	159	161	114	115	213	215	233	233	93	93	203	203	123	127	108	112	184	184	110	110	190	192	115	123	270	270	191	191	156	158
Gbar282_MF	4	surface	88	88	138	160	89	93	147	163	114	114	207	213	195	233	95	99	203	203	123	127	101	112	184	184	110	110	190	192	115	123	270	270	187	191	156	158
Gbar283_MF	4	surface	88	88	180	184	89	89	163	163	112	115	207	213	233	233	93	95	203	203	123	123	108	108	184	184	110	112	190	192	115	119	270	270	187	191	156	158
Gbar284_MF	4	surface	88	88	160	184	89	89	147	147	115	115	207	215	195	233	93	95	209	209	123	123	112	112	184	184	108	110	190	190	119	129	270	270	191	191	156	156
Gbar285_MF	4	surface	88	88	160	184	89	101	147	161	114	115	205	213	233	233	95	99	203	203	123	127	101	108	184	184	110	110	190	192	115	123	270	270	191	191	156	156
Gbar286_MF	4	surface	88	88	156	184	89	89	147	147	112	114	205	207	195	195	93	93	203	209	123	123	108	110	184	184	108	110	190	190	119	129	270	270	191	191	156	156
Gbar287_MF	4	surface	88	88	160	184	91	93	147	161	114	115	207	215	195	195	95	99	209	209	123	127	101	108	184	184	110	112	190	192	115	115	270	270	187	187	156	156
Gbar363_MF	4	surface	88	88	142	148	89	89	147	161	114	114	207	215	195	195	93	99	205	209	123	123	101	112	184	184	110	110	190	190	115	119	270	270	187	191	156	158
Gbar364_MF	4	surface	88	88	142	184	89	93	147	163	114	115	207	207	195	233	93	95	209	209	123	127	108	112	184	184	110	110	190	190	123	129	270	270	187	191	172	172
Gbar365_MF	4	surface	88	88	138	180	89	89	147	171	114	115	209	215	219	233	93	95	203	209	123	123	101	112	184	184	110	110	190	190	129	133	270	270	187	191	156	156
Gbar366_MF	4	surface	88	88	142	142	89	93	147	171	114	115	207	207	195	195	93	97	203	209	123	123	112	114	184	184	108	110	190	190	115	115	270	280	187	187	156	156
Gbar367_MF	4	surface	88	88	148	156	89	89	147	163	114	115	207	209	233	233	99	99	203	203	123	123	101	108	184	184	106	110	192	194	119	123	270	270	171	191	156	156
Gbar368_MF	4	surface	88	88	134	148	89	89	147	147	114	114	213	215	195	195	99	99	203	203	123	123	108	108	184	184	106	106	194	194	115	115	270	270	187	191	156	156
Gbar369_MF	4	surface	88	88	142	148	89	89	147	147	112	115	215	215	195	195	93	99	203	209	123	123	101	108	184	184	108	110	190	192	123	129	270	270	191	191	156	156
Gbar370_MF	4	surface	88	88	148	184	89	89	163	163	114	114	205	207	195	233	93	99	203	203	123	123	101	112	184	184	106	110	190	190	115	129	270	270	187	191	156	158
Gbar371_MF	4	surface	88	88	148	156	89	93	147	163	115	115	211	215	195	233	95	99	203	203	123	127	101	110	184	184	106	108	190	194	115	129	270	270	191	191	156	172
Gbar112_WF	5	surface	88	88	156	160	89	93	147	147	114	114	197	197	195	231	93	99	205	205	123	123	108	112	184	184	106	106	190	190	119	119	262	262	171	195	154	156
Gbar113_WF	5	surface	88	88	142	148	89	89	147	161	112	114	205	221	195	195	93	95	203	209	123	123	108	108	184	184	108	110	190	190	119	123	262	262	191	191	156	158
Gbar114_WF	5	surface	88	88	160	160	89	89	155	157	112	117	207	209	195	195	95	99	203	203	123	123	108	108	184	184	106	108	190	190	119	123	276	276	187	191	172	176
Gbar115_WF	5	surface	88	88	148	160	89	89	147	147	114	114	203	207	195	195	95	97	209	209	123	123	101	110	182	184	106	106	190	196	119	129	276	276	171	191	156	156
Gbar116_WF	5	surface	88	88	160	160	89	89	159	161	112	114	197	205	195	195	99	99	209	209	123	123	97	110	184	184	106	106	190	190	119	129	276	276	187	187	152	158
Gbar131_WF	5	surface	88	88	184	184	89	89	157	159	112	119	169	169	195	195	93	97	205	209	123	123	108	110	184	184	110	112	194	196	121	121	270	270	187	191	154	156
Gbar132_WF	5	surface	88	88	172	184	89	93	157	163	112	114	193	201	195	195	93	97	197	205	123	123	101	106	182	184	106	110	190	194	123	123	-9	-9	187	191	158	158
Gbar133_WF	5	surface	88	88	176	184	91	93	157	159	112	112	169	229	195	197	95	95	205	209	123	123	108	110	182	184	106	106	194	194	121	123	270	270	187	191	154	160
Gbar134_WF	5	surface	88	92	126	152	89	93	159	159	112	112	215	235	195	195	93	97	205	213	123	123	106	106	184	184	106	110	194	196	121	123	270	270	187	187	156	158
Gbar135_WF	5	surface	88	88	172	184	89	89	155	161	112	114	195	199	191	195	93	95	205	215	123	123	108	112	184	184	106	106	190	194	123	127	270	270	191	191	152	156
Gbar136_WF	5	surface	88	88	142	184	89	89	157	157	112	114	211	213	195	213	93	95	203	209	123	123	108	108	182	184	106	106	192	196	119	121	262	270	171	187	156	158
Gbar137_WF	5	surface	88	88	172	176	89	93	155	157	112	114	197	211	195	195	95	95	205	213	123	123	106	108	184	184	106	106	194	196	119	121	270	270	171	191	152	160
Gbar138_WF	5	surface	88	88	138	160	89	89	159	161	112	112	209	219	191	197	93	97	209	213	123	123	106	108	182	184	106	106	190	194	119	123	270	270	191	191	156	158
Gbar139_WF	5	surface	88	88	148	188	93	95	157	157	112	114	213	219	195	195	95	95	205	209	123	123	101	101	184	184	106	110	194	194	121	121	262	262	187	191	158	160
Gbar140_WF	5	surface	88	88	152	176	89	95	157	157	114	114	197	229	195	195	95	97	205	205	123	123	101	101	184	184	106	112	192	192	121	123	272	272	191	191	154	156
Gbar141_WF	5	surface	88	88	126	152	89	93	157	161	112	114	193	211	195	195	95	95	205	207	123	123	101	108	184	184	106	108	194	194	119	123	262	262	187	199	156	160
Gbar18_WF	5	intermediate	88	88	152	160	84	93	155	155	114	114	203	205	197	197	99	99	203	207	123	123	101	101	184	184	108	110	192	192	119	119	276	276	187	187	152	152
Gbar211_WF	5	surface	88	88	164	176	89	93	157	157	112	114	215	215	195	195	95	95	205	213	123	123	101	101	182	184	108	112	192	192	119	123	262	262	191	199	154	158
Gbar212_WF	5	surface	88	88	168	176	89	93	155	159	112	112	195	215	195	213	97	97	205	215	123	123	106	108	184	184	106	106	190	190	121	123	270	270	187	191	156	156
Gbar213_WF	5	surface	88	90	172	184	89	89	159	161	112	114	193	209	195	213	95	97	203	205	123	123	108	112	182	184	106	110	194	196	119	137	268	270	183	191	156	158
Gbar214_WF	5	surface	88	88	138	176	89	93	157	159	112	114	215	221	195	195	93	97	209	213	123	123	101	106	182	184	108	108	190	198	123	123	270	270	191	199	154	158
Gbar215_WF	5	surface	88	88	176	176	89	89	157	157	112	114	213	229	195	213	93	95	205	213	123	123	101	106	184	184	106	112	194	196	121	123	270	270	191	191	156	156
Gbar216_WF	5	surface	88	88	156	188	89	93	155	157	112	112	197	217	195	197	93	95	209	209	123	123	106	108	184	184	108	110	194	194	123	123	272	272	191	199	156	158
Gbar46_WF	5	surface	88	88	148	180	89	93	147	147	114	115	205	207	195	195	93	99	203	203	123	123	108	110	184	184	106	106	192	196	123	123	270	270	171	187	156	172
Gbar47_WF	5	surface	88	90	148	160	89	93	147	147	114	117	199	209	195	195	99	99	209	209	123	123	101	108	184	184	106	112	190	190	129	129	270	270	187	191	152	156
Gbar48_WF	5	surface	88	88	164	188	91	95	147	147	112	114	215	221	195	195	95	97	205	209	123	123	110	110	184	184	106	108	190	190	119	119	276	276	171	187	172	172
Gbar488_WF	5	surface	88	88	156	184	89	89	155	157	112	115	195	215	195	197	93	95	205	213	123	123	108	108	182	184	106	106	194	194	121	123	270	270	191	191	156	156
Gbar489_WF	5	surface	88	88	126	172	89	89	159	159	112	112	195	215	195	195	93	93	209	209	123	123	108	108	184	184	106	106	194	196	123	123	270	270	171	187	152	158
Gbar49_WF	5	surface	88	90	126	176	89	95	155	157	112	114	169	203	191	195	93	95	209	213	123	123	101	101	184	184	106	110	190	194	123	123	262	262	191	195	154	156
Gbar490_WF	5	surface	88	88	180	184	89	89	159	159	112	112	209	215	195	195	95	97	205	213	123	123	108	108	184	184	108	110	196	200	123	123	270	270	171	183	156	158
Gbar492_WF	5	surface	88	88	180	184	89	89	157	157	112	114	197	215	195	195	95	95	209	209	123	123	101	108	182	184	100	106	192	192	121	123	262	270	191	191	158	160
Gbar50_WF	5	surface	88	90	180	180	93	93	157	159	112	112	215	235	195	195	95	97	205	213	123	123	106	108	184	184	106	108	192	194	115	121	270	270	171	191	158	172
Gbar54_WF	5	surface	88	88	148	164	89	93	157	163	112	114	213	215	195	195	93	93	205	205	123	123	101	106	182	184	110	114	194	196	123	125	280	280	171	187	156	156
Gbar55_WF	5	surface	88	88	160	184	89	93	157	161	112	114	201	201	195	195	93	97	205	213	123	123	101	108	184	184	106	108	194	196	121	123	272	272	187	191	154	158
Gbar56_WF	5	surface	88	90	160	160	89	93	155	161	112	112	211	215	195	195	95	97	207	209	123	123	101	106	184	184	106	106	194	194	119	121	270	270	191	199	156	156
Gbar97_WF	5	surface	88	90	172	184	91	95	157	159	112	114	197	217	195	197	95	95	203	209	123	123	106	108	184	184	106	106	192	194	123	123	270	270	183	191	156	160
Gbar98_WF	5	surface	88	88	148	160	93	95	157	161	112	112	215	235	195	213	93	95	197	205	123	123	101	106	182	190	106	106	194	194	123	123	270	270	187	199	156	160
Gbar491_WF	5	blind	88	88	172	188	93	93	155	159	119	119	201	209	195	197	93	93	207	207	123	123	101	101	184	184	110	110	192	192	119	121	268	268	187	187	152	152
Gbar538_WF	5	intermediate	88	88	134	156	93	93	155	155	121	121	201	201	195	197	93	99	207	209	123	123	101	101	184	184	106	110	192	192	119	119	268	268	187	187	152	152
Gbar539_WF	5	blind	88	88	142	160	93	93	155	155	119	123	201	201	195	195	93	99	203	203	123	123	101	106	184	184	106	110	192	192	119	121	276	276	183	187	152	152
Gbar540_WF	5	blind	88	88	152	172	93	93	145	155	119	119	199	203	195	197	93	97	203	207	123	123	101	105	184	184	106	106	192	192	121	121	268	276	187	187	152	152
Gbar541_WF	5	intermediate	88	88	142	156	93	93	155	155	119	123	201	203	195	197	93	99	203	207	123	123	101	106	184	184	108	108	192	192	119	119	276	276	187	187	152	152
Gbar542_WF	5	blind	88	88	152	176	84	93	155	155	114	119	201	201	195	195	93	99	201	207	123	123	101	106	184	184	108	110	192	192	119	119	268	276	187	187	152	152
Gbar543_WF	5	intermediate	88	88	130	164	93	93	155	155	114	121	201	207	195	195	93	99	201	203	123	123	101	106	184	184	108	110	192	192	119	119	268	276	187	187	152	152
Gbar551_WF	5	juvenile	88	88	176	176	93	93	155	155	114	121	201	203	195	197	97	99	207	207	123	123	101	106	184	184	110	110	192	192	119	121	268	268	187	187	152	152
Gbar552_WF	5	juvenile	88	88	138	176	84	93	155	155	114	121	201	203	195	197	93	99	203	203	123	123	106	106	184	184	110	110	192	192	119	121	268	276	187	187	152	152
Gbar553_WF	5	juvenile	88	88	152	156	93	93	155	155	-9	-9	201	201	197	197	99	99	207	207	123	123	101	106	184	184	110	110	192	192	119	121	268	276	171	187	152	152
Gbar554_WF	5	juvenile	88	88	148	156	84	93	155	155	114	121	201	203	195	197	93	99	203	209	123	123	101	101	184	184	106	110	192	192	119	121	268	276	187	187	152	152
Gbar555_WF	5	juvenile	88	88	142	176	93	93	155	155	-9	-9	203	209	-9	-9	97	99	207	207	123	123	101	106	184	184	106	110	192	192	119	121	268	276	187	187	152	152
Gbar556_WF	5	juvenile	88	88	156	160	84	84	155	157	119	121	201	203	195	195	93	99	203	207	123	123	101	101	184	184	108	110	192	192	119	119	268	276	187	187	152	152
