# Supplementary material for: Investigating gene flow between the blind cavefish Garra barreimiae and its conspecific surface populations
Source: Sci Rep. 2017 Jul 11;7:5130. doi: 10.1038/s41598-017-05194-3 (PMC5506003; doi:10.1038/s41598-017-05194-3)
Supplement: Supplementary file 3 — Supplementary Table S5 [file 41598_2017_5194_MOESM3_ESM.xls]

## Sheet: Tabelle1
2016-12-13 17:20:40
Data file: D:\Dropbox\1. SANDRA\Garra\Analysen\GeneClass2\Input\20160201_Garra_GenepopInput2.txt
Title: GarraBarreimiae
Used loci: QLIM PH8A UHPE JQSO DL6X FYP9 HOLN JMLR CJHG 3Z7I 9XNC 3N43 1EHE 88CM I6G2 3ROZ CB75 2PUM
Detection of first generation migrants
Direct likelihood L_home
Criterion: Rannala & Mountain (1997) - Bayesian Method
Number of simulated individuals: 10000
Simulation algorithm: Paetkau et al. (2004)
Threshold (p-value): 0.05
Starting computation
13.12.2016 17:20:40 - 24 individuals with a probability below 0.05
13.12.2016 17:20:41 - Computation terminated. Duration: 1622.438 s
				AG	AH	HP	MF	WF	Nb. of loci	Used loci	Missing loci
Assigned sample	home	#NAME?	probability	'-log(L)	'-log(L)	'-log(L)	'-log(L)	'-log(L)
/Gbar100_GT	Ghubrat Tanuf	17.805	0.2744	17.805	54.116	52.882	33.328	22.777	18	QLIM PH8A UHPE JQSO DL6X FYP9 HOLN JMLR CJHG 3Z7I 9XNC 3N43 1EHE 88CM I6G2 3ROZ CB75 2PUM
/Gbar101_GT	Ghubrat Tanuf	14.092	0.8395	14.092	41.888	43.754	28.457	16.609	18	QLIM PH8A UHPE JQSO DL6X FYP9 HOLN JMLR CJHG 3Z7I 9XNC 3N43 1EHE 88CM I6G2 3ROZ CB75 2PUM
/Gbar102_GT	Ghubrat Tanuf	17.326	0.3399	17.326	45.707	49.757	24.723	18.906	18	QLIM PH8A UHPE JQSO DL6X FYP9 HOLN JMLR CJHG 3Z7I 9XNC 3N43 1EHE 88CM I6G2 3ROZ CB75 2PUM
/Gbar13_GT	Ghubrat Tanuf	14.221	0.8327	14.221	42.194	48.707	27.998	19.043	18	QLIM PH8A UHPE JQSO DL6X FYP9 HOLN JMLR CJHG 3Z7I 9XNC 3N43 1EHE 88CM I6G2 3ROZ CB75 2PUM
/Gbar14_GT	Ghubrat Tanuf	17.625	0.2968	17.625	46.773	47.943	38.666	18.874	18	QLIM PH8A UHPE JQSO DL6X FYP9 HOLN JMLR CJHG 3Z7I 9XNC 3N43 1EHE 88CM I6G2 3ROZ CB75 2PUM
/Gbar15_GT	Ghubrat Tanuf	19.468	0.0991	19.468	40.908	45.741	27.101	19.053	18	QLIM PH8A UHPE JQSO DL6X FYP9 HOLN JMLR CJHG 3Z7I 9XNC 3N43 1EHE 88CM I6G2 3ROZ CB75 2PUM
/Gbar16_GT	Ghubrat Tanuf	15.436	0.6519	15.436	50.875	52.794	33.357	18.810	18	QLIM PH8A UHPE JQSO DL6X FYP9 HOLN JMLR CJHG 3Z7I 9XNC 3N43 1EHE 88CM I6G2 3ROZ CB75 2PUM
/Gbar220_GT	Ghubrat Tanuf	13.037	0.9500	13.037	42.892	49.411	30.329	18.769	18	QLIM PH8A UHPE JQSO DL6X FYP9 HOLN JMLR CJHG 3Z7I 9XNC 3N43 1EHE 88CM I6G2 3ROZ CB75 2PUM
/Gbar221_GT	Ghubrat Tanuf	24.038	0.0022	24.038	7.459	15.930	33.541	17.199	18	QLIM PH8A UHPE JQSO DL6X FYP9 HOLN JMLR CJHG 3Z7I 9XNC 3N43 1EHE 88CM I6G2 3ROZ CB75 2PUM
/Gbar31_GT	Ghubrat Tanuf	16.204	0.2976	16.204	47.323	46.982	27.755	19.066	17	QLIM PH8A UHPE JQSO DL6X FYP9 HOLN JMLR CJHG 3Z7I 9XNC 3N43 1EHE 88CM I6G2 CB75 2PUM	3ROZ
/Gbar32_GT	Ghubrat Tanuf	15.143	0.4927	15.143	48.373	54.157	28.706	16.846	17	QLIM PH8A UHPE JQSO DL6X FYP9 HOLN JMLR CJHG 3Z7I 9XNC 3N43 1EHE 88CM I6G2 CB75 2PUM	3ROZ
/Gbar33_GT	Ghubrat Tanuf	15.120	0.7131	15.120	54.081	50.310	27.106	17.104	18	QLIM PH8A UHPE JQSO DL6X FYP9 HOLN JMLR CJHG 3Z7I 9XNC 3N43 1EHE 88CM I6G2 3ROZ CB75 2PUM
/Gbar332_GT	Ghubrat Tanuf	18.839	0.1610	18.839	45.789	45.011	42.753	20.912	18	QLIM PH8A UHPE JQSO DL6X FYP9 HOLN JMLR CJHG 3Z7I 9XNC 3N43 1EHE 88CM I6G2 3ROZ CB75 2PUM
/Gbar333_GT	Ghubrat Tanuf	12.297	0.9790	12.297	41.614	47.402	31.837	15.665	18	QLIM PH8A UHPE JQSO DL6X FYP9 HOLN JMLR CJHG 3Z7I 9XNC 3N43 1EHE 88CM I6G2 3ROZ CB75 2PUM
/Gbar334_GT	Ghubrat Tanuf	13.265	0.9208	13.265	47.157	53.136	26.369	18.905	18	QLIM PH8A UHPE JQSO DL6X FYP9 HOLN JMLR CJHG 3Z7I 9XNC 3N43 1EHE 88CM I6G2 3ROZ CB75 2PUM
/Gbar335_GT	Ghubrat Tanuf	14.436	0.6347	14.436	50.208	57.178	32.079	17.486	17	QLIM PH8A UHPE JQSO DL6X FYP9 HOLN JMLR CJHG 3Z7I 9XNC 3N43 1EHE 88CM I6G2 CB75 2PUM	3ROZ
/Gbar336_GT	Ghubrat Tanuf	17.740	0.2836	17.740	53.620	59.844	34.783	21.442	18	QLIM PH8A UHPE JQSO DL6X FYP9 HOLN JMLR CJHG 3Z7I 9XNC 3N43 1EHE 88CM I6G2 3ROZ CB75 2PUM
/Gbar337_GT	Ghubrat Tanuf	14.923	0.7376	14.923	46.219	53.123	31.799	17.179	18	QLIM PH8A UHPE JQSO DL6X FYP9 HOLN JMLR CJHG 3Z7I 9XNC 3N43 1EHE 88CM I6G2 3ROZ CB75 2PUM
/Gbar338_GT	Ghubrat Tanuf	20.444	0.0547	20.444	39.566	44.748	29.104	17.416	18	QLIM PH8A UHPE JQSO DL6X FYP9 HOLN JMLR CJHG 3Z7I 9XNC 3N43 1EHE 88CM I6G2 3ROZ CB75 2PUM
/Gbar339_GT	Ghubrat Tanuf	14.957	0.7177	14.957	41.936	46.288	34.155	15.100	18	QLIM PH8A UHPE JQSO DL6X FYP9 HOLN JMLR CJHG 3Z7I 9XNC 3N43 1EHE 88CM I6G2 3ROZ CB75 2PUM
/Gbar340_GT	Ghubrat Tanuf	16.045	0.5576	16.045	51.155	52.424	25.570	18.142	18	QLIM PH8A UHPE JQSO DL6X FYP9 HOLN JMLR CJHG 3Z7I 9XNC 3N43 1EHE 88CM I6G2 3ROZ CB75 2PUM
/Gbar341_GT	Ghubrat Tanuf	15.801	0.5849	15.801	44.729	48.759	32.045	18.109	18	QLIM PH8A UHPE JQSO DL6X FYP9 HOLN JMLR CJHG 3Z7I 9XNC 3N43 1EHE 88CM I6G2 3ROZ CB75 2PUM
/Gbar342_GT	Ghubrat Tanuf	15.879	0.5808	15.879	54.066	55.147	35.739	18.741	18	QLIM PH8A UHPE JQSO DL6X FYP9 HOLN JMLR CJHG 3Z7I 9XNC 3N43 1EHE 88CM I6G2 3ROZ CB75 2PUM
/Gbar343_GT	Ghubrat Tanuf	12.261	0.9834	12.261	41.368	45.535	29.971	18.205	18	QLIM PH8A UHPE JQSO DL6X FYP9 HOLN JMLR CJHG 3Z7I 9XNC 3N43 1EHE 88CM I6G2 3ROZ CB75 2PUM
/Gbar344_GT	Ghubrat Tanuf	14.491	0.7986	14.491	44.501	47.532	25.480	18.737	18	QLIM PH8A UHPE JQSO DL6X FYP9 HOLN JMLR CJHG 3Z7I 9XNC 3N43 1EHE 88CM I6G2 3ROZ CB75 2PUM
/Gbar345_GT	Ghubrat Tanuf	13.434	0.9100	13.434	44.747	47.644	25.496	19.661	18	QLIM PH8A UHPE JQSO DL6X FYP9 HOLN JMLR CJHG 3Z7I 9XNC 3N43 1EHE 88CM I6G2 3ROZ CB75 2PUM
/Gbar353_GT	Ghubrat Tanuf	17.401	0.1324	17.401	47.572	48.093	34.014	17.984	17	QLIM PH8A UHPE JQSO DL6X FYP9 HOLN JMLR CJHG 3Z7I 9XNC 3N43 1EHE 88CM I6G2 CB75 2PUM	3ROZ
/Gbar354_GT	Ghubrat Tanuf	14.706	0.7663	14.706	40.540	42.544	32.763	16.291	18	QLIM PH8A UHPE JQSO DL6X FYP9 HOLN JMLR CJHG 3Z7I 9XNC 3N43 1EHE 88CM I6G2 3ROZ CB75 2PUM
/Gbar372_GT	Ghubrat Tanuf	13.865	0.8671	13.865	44.093	49.070	28.307	15.875	18	QLIM PH8A UHPE JQSO DL6X FYP9 HOLN JMLR CJHG 3Z7I 9XNC 3N43 1EHE 88CM I6G2 3ROZ CB75 2PUM
/Gbar373_GT	Ghubrat Tanuf	15.893	0.5669	15.893	41.378	44.645	29.679	16.676	18	QLIM PH8A UHPE JQSO DL6X FYP9 HOLN JMLR CJHG 3Z7I 9XNC 3N43 1EHE 88CM I6G2 3ROZ CB75 2PUM
/Gbar374_GT	Ghubrat Tanuf	15.870	0.5807	15.870	43.513	51.467	27.722	17.428	18	QLIM PH8A UHPE JQSO DL6X FYP9 HOLN JMLR CJHG 3Z7I 9XNC 3N43 1EHE 88CM I6G2 3ROZ CB75 2PUM
/Gbar376_GT	Ghubrat Tanuf	18.105	0.2379	18.105	54.283	56.614	29.361	21.154	18	QLIM PH8A UHPE JQSO DL6X FYP9 HOLN JMLR CJHG 3Z7I 9XNC 3N43 1EHE 88CM I6G2 3ROZ CB75 2PUM
/Gbar377_GT	Ghubrat Tanuf	14.126	0.8440	14.126	51.518	55.348	28.267	18.118	18	QLIM PH8A UHPE JQSO DL6X FYP9 HOLN JMLR CJHG 3Z7I 9XNC 3N43 1EHE 88CM I6G2 3ROZ CB75 2PUM
/Gbar387_GT	Ghubrat Tanuf	20.184	0.0642	20.184	46.673	46.522	33.013	18.572	18	QLIM PH8A UHPE JQSO DL6X FYP9 HOLN JMLR CJHG 3Z7I 9XNC 3N43 1EHE 88CM I6G2 3ROZ CB75 2PUM
/Gbar388_GT	Ghubrat Tanuf	14.035	0.7111	14.035	37.760	44.010	23.901	14.862	17	QLIM PH8A UHPE JQSO DL6X FYP9 HOLN JMLR CJHG 3Z7I 9XNC 3N43 1EHE 88CM I6G2 CB75 2PUM	3ROZ
/Gbar389_GT	Ghubrat Tanuf	16.562	0.4654	16.562	49.930	55.715	26.555	20.757	18	QLIM PH8A UHPE JQSO DL6X FYP9 HOLN JMLR CJHG 3Z7I 9XNC 3N43 1EHE 88CM I6G2 3ROZ CB75 2PUM
/Gbar390_GT	Ghubrat Tanuf	18.045	0.2469	18.045	29.484	29.504	31.837	15.017	18	QLIM PH8A UHPE JQSO DL6X FYP9 HOLN JMLR CJHG 3Z7I 9XNC 3N43 1EHE 88CM I6G2 3ROZ CB75 2PUM
/Gbar391_GT	Ghubrat Tanuf	17.200	0.3575	17.200	44.098	44.686	25.640	16.543	18	QLIM PH8A UHPE JQSO DL6X FYP9 HOLN JMLR CJHG 3Z7I 9XNC 3N43 1EHE 88CM I6G2 3ROZ CB75 2PUM
/Gbar392_GT	Ghubrat Tanuf	14.421	0.8014	14.421	50.988	56.138	34.529	17.247	18	QLIM PH8A UHPE JQSO DL6X FYP9 HOLN JMLR CJHG 3Z7I 9XNC 3N43 1EHE 88CM I6G2 3ROZ CB75 2PUM
/Gbar393_GT	Ghubrat Tanuf	17.633	0.2944	17.633	49.300	49.291	32.890	18.824	18	QLIM PH8A UHPE JQSO DL6X FYP9 HOLN JMLR CJHG 3Z7I 9XNC 3N43 1EHE 88CM I6G2 3ROZ CB75 2PUM
/Gbar394_GT	Ghubrat Tanuf	14.818	0.7429	14.818	48.183	49.906	25.547	18.279	18	QLIM PH8A UHPE JQSO DL6X FYP9 HOLN JMLR CJHG 3Z7I 9XNC 3N43 1EHE 88CM I6G2 3ROZ CB75 2PUM
/Gbar395_GT	Ghubrat Tanuf	14.344	0.6445	14.344	40.063	42.517	32.038	18.794	17	QLIM PH8A UHPE JQSO DL6X FYP9 HOLN JMLR CJHG 3Z7I 9XNC 3N43 1EHE 88CM I6G2 CB75 2PUM	3ROZ
/Gbar396_GT	Ghubrat Tanuf	18.186	0.2324	18.186	52.331	57.894	31.945	18.137	18	QLIM PH8A UHPE JQSO DL6X FYP9 HOLN JMLR CJHG 3Z7I 9XNC 3N43 1EHE 88CM I6G2 3ROZ CB75 2PUM
/Gbar397_GT	Ghubrat Tanuf	14.748	0.7551	14.748	42.100	47.429	31.275	16.580	18	QLIM PH8A UHPE JQSO DL6X FYP9 HOLN JMLR CJHG 3Z7I 9XNC 3N43 1EHE 88CM I6G2 3ROZ CB75 2PUM
/Gbar398_GT	Ghubrat Tanuf	12.295	0.9819	12.295	46.138	47.944	27.880	16.764	18	QLIM PH8A UHPE JQSO DL6X FYP9 HOLN JMLR CJHG 3Z7I 9XNC 3N43 1EHE 88CM I6G2 3ROZ CB75 2PUM
/Gbar399_GT	Ghubrat Tanuf	20.828	0.0399	20.828	42.109	48.521	26.827	17.960	18	QLIM PH8A UHPE JQSO DL6X FYP9 HOLN JMLR CJHG 3Z7I 9XNC 3N43 1EHE 88CM I6G2 3ROZ CB75 2PUM
/Gbar400_GT	Ghubrat Tanuf	18.464	0.2011	18.464	43.213	47.023	31.139	20.264	18	QLIM PH8A UHPE JQSO DL6X FYP9 HOLN JMLR CJHG 3Z7I 9XNC 3N43 1EHE 88CM I6G2 3ROZ CB75 2PUM
/Gbar417_GT	Ghubrat Tanuf	16.234	0.5230	16.234	46.523	55.207	34.917	21.719	18	QLIM PH8A UHPE JQSO DL6X FYP9 HOLN JMLR CJHG 3Z7I 9XNC 3N43 1EHE 88CM I6G2 3ROZ CB75 2PUM
/Gbar418_GT	Ghubrat Tanuf	18.041	0.2436	18.041	44.937	43.858	27.386	18.269	18	QLIM PH8A UHPE JQSO DL6X FYP9 HOLN JMLR CJHG 3Z7I 9XNC 3N43 1EHE 88CM I6G2 3ROZ CB75 2PUM
/Gbar419_GT	Ghubrat Tanuf	16.322	0.5089	16.322	46.150	48.971	35.472	19.790	18	QLIM PH8A UHPE JQSO DL6X FYP9 HOLN JMLR CJHG 3Z7I 9XNC 3N43 1EHE 88CM I6G2 3ROZ CB75 2PUM
/Gbar420_GT	Ghubrat Tanuf	17.541	0.1239	17.541	36.856	42.094	37.099	20.926	17	QLIM PH8A UHPE JQSO DL6X FYP9 HOLN JMLR CJHG 3Z7I 9XNC 3N43 1EHE 88CM I6G2 CB75 2PUM	3ROZ
/Gbar421_GT	Ghubrat Tanuf	16.006	0.5419	16.006	49.053	56.857	36.003	19.453	18	QLIM PH8A UHPE JQSO DL6X FYP9 HOLN JMLR CJHG 3Z7I 9XNC 3N43 1EHE 88CM I6G2 3ROZ CB75 2PUM
/Gbar67_GT	Ghubrat Tanuf	17.873	0.2627	17.873	52.268	50.150	31.821	18.240	18	QLIM PH8A UHPE JQSO DL6X FYP9 HOLN JMLR CJHG 3Z7I 9XNC 3N43 1EHE 88CM I6G2 3ROZ CB75 2PUM
/Gbar87_GT	Ghubrat Tanuf	17.290	0.1539	17.290	38.769	40.112	35.702	18.972	17	QLIM PH8A UHPE JQSO DL6X FYP9 HOLN JMLR CJHG 3Z7I 9XNC 3N43 1EHE 88CM I6G2 CB75 2PUM	3ROZ
/Gbar88_GT	Ghubrat Tanuf	15.012	0.7137	15.012	44.540	47.683	30.880	17.156	18	QLIM PH8A UHPE JQSO DL6X FYP9 HOLN JMLR CJHG 3Z7I 9XNC 3N43 1EHE 88CM I6G2 3ROZ CB75 2PUM
/Gbar89_GT	Ghubrat Tanuf	16.162	0.5267	16.162	50.914	56.765	34.817	17.986	18	QLIM PH8A UHPE JQSO DL6X FYP9 HOLN JMLR CJHG 3Z7I 9XNC 3N43 1EHE 88CM I6G2 3ROZ CB75 2PUM
/Gbar90_GT	Ghubrat Tanuf	16.361	0.5059	16.361	47.710	50.917	32.057	17.769	18	QLIM PH8A UHPE JQSO DL6X FYP9 HOLN JMLR CJHG 3Z7I 9XNC 3N43 1EHE 88CM I6G2 3ROZ CB75 2PUM
/Gbar91_GT	Ghubrat Tanuf	22.157	0.0115	22.157	46.042	47.729	35.821	21.502	18	QLIM PH8A UHPE JQSO DL6X FYP9 HOLN JMLR CJHG 3Z7I 9XNC 3N43 1EHE 88CM I6G2 3ROZ CB75 2PUM
/Gbar92_GT	Ghubrat Tanuf	17.718	0.2861	17.718	47.409	50.580	32.650	23.615	18	QLIM PH8A UHPE JQSO DL6X FYP9 HOLN JMLR CJHG 3Z7I 9XNC 3N43 1EHE 88CM I6G2 3ROZ CB75 2PUM
/Gbar93_GT	Ghubrat Tanuf	15.626	0.4653	15.626	43.993	49.852	32.135	18.289	17	QLIM PH8A UHPE JQSO DL6X FYP9 HOLN JMLR CJHG 3Z7I 9XNC 3N43 1EHE I6G2 3ROZ CB75 2PUM	88CM
/Gbar94_GT	Ghubrat Tanuf	13.562	0.8971	13.562	46.412	49.464	34.093	16.266	18	QLIM PH8A UHPE JQSO DL6X FYP9 HOLN JMLR CJHG 3Z7I 9XNC 3N43 1EHE 88CM I6G2 3ROZ CB75 2PUM
/Gbar95_GT	Ghubrat Tanuf	21.034	0.0298	21.034	48.423	53.890	31.220	18.367	18	QLIM PH8A UHPE JQSO DL6X FYP9 HOLN JMLR CJHG 3Z7I 9XNC 3N43 1EHE 88CM I6G2 3ROZ CB75 2PUM
/Gbar99_GT	Ghubrat Tanuf	13.685	0.8852	13.685	41.064	47.721	26.171	14.965	18	QLIM PH8A UHPE JQSO DL6X FYP9 HOLN JMLR CJHG 3Z7I 9XNC 3N43 1EHE 88CM I6G2 3ROZ CB75 2PUM
/Gbar222_GT	Ghubrat Tanuf	13.051	0.9458	13.051	42.346	48.985	28.295	18.552	18	QLIM PH8A UHPE JQSO DL6X FYP9 HOLN JMLR CJHG 3Z7I 9XNC 3N43 1EHE 88CM I6G2 3ROZ CB75 2PUM
/Gbar346_GT	Ghubrat Tanuf	20.613	0.0461	20.613	20.734	19.228	36.957	20.410	18	QLIM PH8A UHPE JQSO DL6X FYP9 HOLN JMLR CJHG 3Z7I 9XNC 3N43 1EHE 88CM I6G2 3ROZ CB75 2PUM
/Gbar355_GT	Ghubrat Tanuf	14.303	0.8278	14.303	39.837	43.065	27.958	18.209	18	QLIM PH8A UHPE JQSO DL6X FYP9 HOLN JMLR CJHG 3Z7I 9XNC 3N43 1EHE 88CM I6G2 3ROZ CB75 2PUM
/Gbar356_GT	Ghubrat Tanuf	18.760	0.0815	18.760	13.001	11.039	37.831	17.045	17	QLIM PH8A UHPE JQSO DL6X FYP9 HOLN JMLR CJHG 3Z7I 9XNC 3N43 88CM I6G2 3ROZ CB75 2PUM	1EHE
/Gbar357_GT	Ghubrat Tanuf	21.065	0.0399	21.065	14.642	13.090	38.008	16.852	18	QLIM PH8A UHPE JQSO DL6X FYP9 HOLN JMLR CJHG 3Z7I 9XNC 3N43 1EHE 88CM I6G2 3ROZ CB75 2PUM
/Gbar358_GT	Ghubrat Tanuf	18.067	0.0868	18.067	19.466	15.755	32.890	16.584	17	QLIM PH8A UHPE JQSO DL6X FYP9 HOLN JMLR CJHG 3Z7I 9XNC 3N43 1EHE 88CM I6G2 CB75 2PUM	3ROZ
/Gbar359_GT	Ghubrat Tanuf	21.605	0.0238	21.605	21.767	18.424	33.276	19.564	18	QLIM PH8A UHPE JQSO DL6X FYP9 HOLN JMLR CJHG 3Z7I 9XNC 3N43 1EHE 88CM I6G2 3ROZ CB75 2PUM
/Gbar360_GT	Ghubrat Tanuf	16.853	0.4190	16.853	20.270	15.881	31.995	14.939	18	QLIM PH8A UHPE JQSO DL6X FYP9 HOLN JMLR CJHG 3Z7I 9XNC 3N43 1EHE 88CM I6G2 3ROZ CB75 2PUM
/Gbar361_GT	Ghubrat Tanuf	20.901	0.0438	20.901	16.655	11.904	36.966	19.200	18	QLIM PH8A UHPE JQSO DL6X FYP9 HOLN JMLR CJHG 3Z7I 9XNC 3N43 1EHE 88CM I6G2 3ROZ CB75 2PUM
/Gbar362_GT	Ghubrat Tanuf	22.080	0.0149	22.080	14.559	14.158	38.762	19.630	18	QLIM PH8A UHPE JQSO DL6X FYP9 HOLN JMLR CJHG 3Z7I 9XNC 3N43 1EHE 88CM I6G2 3ROZ CB75 2PUM
/Gbar10_AH	Al Hoota Cave	10.648	0.2287	28.403	10.648	26.507	39.725	23.148	18	QLIM PH8A UHPE JQSO DL6X FYP9 HOLN JMLR CJHG 3Z7I 9XNC 3N43 1EHE 88CM I6G2 3ROZ CB75 2PUM
/Gbar11_AH	Al Hoota Cave	10.734	0.2099	23.716	10.734	5.659	43.835	19.661	18	QLIM PH8A UHPE JQSO DL6X FYP9 HOLN JMLR CJHG 3Z7I 9XNC 3N43 1EHE 88CM I6G2 3ROZ CB75 2PUM
/Gbar12_AH	Al Hoota Cave	9.486	0.4625	22.053	9.486	15.185	35.836	18.060	18	QLIM PH8A UHPE JQSO DL6X FYP9 HOLN JMLR CJHG 3Z7I 9XNC 3N43 1EHE 88CM I6G2 3ROZ CB75 2PUM
/Gbar130_AH	Al Hoota Cave	11.762	0.0993	27.881	11.762	18.821	43.895	20.773	18	QLIM PH8A UHPE JQSO DL6X FYP9 HOLN JMLR CJHG 3Z7I 9XNC 3N43 1EHE 88CM I6G2 3ROZ CB75 2PUM
/Gbar168_AH	Al Hoota Cave	10.001	0.3485	23.426	10.001	16.711	40.105	17.298	18	QLIM PH8A UHPE JQSO DL6X FYP9 HOLN JMLR CJHG 3Z7I 9XNC 3N43 1EHE 88CM I6G2 3ROZ CB75 2PUM
/Gbar169_AH	Al Hoota Cave	9.103	0.5528	25.100	9.103	12.993	40.397	19.195	18	QLIM PH8A UHPE JQSO DL6X FYP9 HOLN JMLR CJHG 3Z7I 9XNC 3N43 1EHE 88CM I6G2 3ROZ CB75 2PUM
/Gbar170_AH	Al Hoota Cave	9.314	0.5101	24.263	9.314	13.892	37.499	17.666	18	QLIM PH8A UHPE JQSO DL6X FYP9 HOLN JMLR CJHG 3Z7I 9XNC 3N43 1EHE 88CM I6G2 3ROZ CB75 2PUM
/Gbar171_AH	Al Hoota Cave	9.406	0.4833	27.364	9.406	17.331	40.710	20.029	18	QLIM PH8A UHPE JQSO DL6X FYP9 HOLN JMLR CJHG 3Z7I 9XNC 3N43 1EHE 88CM I6G2 3ROZ CB75 2PUM
/Gbar172_AH	Al Hoota Cave	11.635	0.1031	23.431	11.635	17.116	35.016	18.916	18	QLIM PH8A UHPE JQSO DL6X FYP9 HOLN JMLR CJHG 3Z7I 9XNC 3N43 1EHE 88CM I6G2 3ROZ CB75 2PUM
/Gbar173_AH	Al Hoota Cave	13.954	0.0136	29.426	13.954	22.108	45.365	24.144	18	QLIM PH8A UHPE JQSO DL6X FYP9 HOLN JMLR CJHG 3Z7I 9XNC 3N43 1EHE 88CM I6G2 3ROZ CB75 2PUM
/Gbar21_AH	Al Hoota Cave	8.427	0.7390	24.131	8.427	16.708	35.097	16.608	18	QLIM PH8A UHPE JQSO DL6X FYP9 HOLN JMLR CJHG 3Z7I 9XNC 3N43 1EHE 88CM I6G2 3ROZ CB75 2PUM
/Gbar217_AH	Al Hoota Cave	13.121	0.0289	22.386	13.121	24.564	35.474	15.897	18	QLIM PH8A UHPE JQSO DL6X FYP9 HOLN JMLR CJHG 3Z7I 9XNC 3N43 1EHE 88CM I6G2 3ROZ CB75 2PUM
/Gbar22_AH	Al Hoota Cave	8.432	0.7297	25.755	8.432	17.641	44.220	19.254	18	QLIM PH8A UHPE JQSO DL6X FYP9 HOLN JMLR CJHG 3Z7I 9XNC 3N43 1EHE 88CM I6G2 3ROZ CB75 2PUM
/Gbar347_AH	Al Hoota Cave	9.953	0.3543	25.269	9.953	19.188	42.878	20.335	18	QLIM PH8A UHPE JQSO DL6X FYP9 HOLN JMLR CJHG 3Z7I 9XNC 3N43 1EHE 88CM I6G2 3ROZ CB75 2PUM
/Gbar348_AH	Al Hoota Cave	10.563	0.2312	23.858	10.563	19.739	41.364	21.224	18	QLIM PH8A UHPE JQSO DL6X FYP9 HOLN JMLR CJHG 3Z7I 9XNC 3N43 1EHE 88CM I6G2 3ROZ CB75 2PUM
/Gbar349_AH	Al Hoota Cave	10.683	0.2164	23.750	10.683	18.374	35.789	17.893	18	QLIM PH8A UHPE JQSO DL6X FYP9 HOLN JMLR CJHG 3Z7I 9XNC 3N43 1EHE 88CM I6G2 3ROZ CB75 2PUM
/Gbar350_AH	Al Hoota Cave	8.584	0.7106	27.043	8.584	15.694	38.621	19.279	18	QLIM PH8A UHPE JQSO DL6X FYP9 HOLN JMLR CJHG 3Z7I 9XNC 3N43 1EHE 88CM I6G2 3ROZ CB75 2PUM
/Gbar42_AH	Al Hoota Cave	8.865	0.6169	22.042	8.865	15.396	42.592	17.966	18	QLIM PH8A UHPE JQSO DL6X FYP9 HOLN JMLR CJHG 3Z7I 9XNC 3N43 1EHE 88CM I6G2 3ROZ CB75 2PUM
/Gbar43_AH	Al Hoota Cave	9.054	0.5694	28.065	9.054	22.176	33.308	18.448	18	QLIM PH8A UHPE JQSO DL6X FYP9 HOLN JMLR CJHG 3Z7I 9XNC 3N43 1EHE 88CM I6G2 3ROZ CB75 2PUM
/Gbar44_AH	Al Hoota Cave	11.844	0.0901	24.152	11.844	16.848	34.205	19.529	18	QLIM PH8A UHPE JQSO DL6X FYP9 HOLN JMLR CJHG 3Z7I 9XNC 3N43 1EHE 88CM I6G2 3ROZ CB75 2PUM
/Gbar474_AH	Al Hoota Cave	12.726	0.0407	27.674	12.726	18.199	45.658	21.908	18	QLIM PH8A UHPE JQSO DL6X FYP9 HOLN JMLR CJHG 3Z7I 9XNC 3N43 1EHE 88CM I6G2 3ROZ CB75 2PUM
/Gbar475_AH	Al Hoota Cave	9.310	0.5099	24.632	9.310	19.013	42.535	19.016	18	QLIM PH8A UHPE JQSO DL6X FYP9 HOLN JMLR CJHG 3Z7I 9XNC 3N43 1EHE 88CM I6G2 3ROZ CB75 2PUM
/Gbar476_AH	Al Hoota Cave	9.668	0.4032	24.026	9.668	23.886	36.960	16.795	18	QLIM PH8A UHPE JQSO DL6X FYP9 HOLN JMLR CJHG 3Z7I 9XNC 3N43 1EHE 88CM I6G2 3ROZ CB75 2PUM
/Gbar7_AH	Al Hoota Cave	8.852	0.6313	28.646	8.852	18.043	40.426	21.227	18	QLIM PH8A UHPE JQSO DL6X FYP9 HOLN JMLR CJHG 3Z7I 9XNC 3N43 1EHE 88CM I6G2 3ROZ CB75 2PUM
/Gbar79_AH	Al Hoota Cave	8.960	0.6047	21.436	8.960	12.566	35.044	17.709	18	QLIM PH8A UHPE JQSO DL6X FYP9 HOLN JMLR CJHG 3Z7I 9XNC 3N43 1EHE 88CM I6G2 3ROZ CB75 2PUM
/Gbar8_AH	Al Hoota Cave	9.195	0.5415	24.240	9.195	23.671	36.316	18.772	18	QLIM PH8A UHPE JQSO DL6X FYP9 HOLN JMLR CJHG 3Z7I 9XNC 3N43 1EHE 88CM I6G2 3ROZ CB75 2PUM
/Gbar80_AH	Al Hoota Cave	9.970	0.3495	24.190	9.970	15.827	43.064	18.338	18	QLIM PH8A UHPE JQSO DL6X FYP9 HOLN JMLR CJHG 3Z7I 9XNC 3N43 1EHE 88CM I6G2 3ROZ CB75 2PUM
/Gbar81_AH	Al Hoota Cave	9.635	0.4314	24.092	9.635	15.895	36.028	17.207	18	QLIM PH8A UHPE JQSO DL6X FYP9 HOLN JMLR CJHG 3Z7I 9XNC 3N43 1EHE 88CM I6G2 3ROZ CB75 2PUM
/Gbar82_AH	Al Hoota Cave	8.427	0.7452	24.131	8.427	16.708	35.097	16.608	18	QLIM PH8A UHPE JQSO DL6X FYP9 HOLN JMLR CJHG 3Z7I 9XNC 3N43 1EHE 88CM I6G2 3ROZ CB75 2PUM
/Gbar83_AH	Al Hoota Cave	8.114	0.8133	20.388	8.114	16.954	39.940	15.798	18	QLIM PH8A UHPE JQSO DL6X FYP9 HOLN JMLR CJHG 3Z7I 9XNC 3N43 1EHE 88CM I6G2 3ROZ CB75 2PUM
/Gbar84_AH	Al Hoota Cave	9.076	0.5745	22.881	9.076	10.461	36.599	19.109	18	QLIM PH8A UHPE JQSO DL6X FYP9 HOLN JMLR CJHG 3Z7I 9XNC 3N43 1EHE 88CM I6G2 3ROZ CB75 2PUM
/Gbar85_AH	Al Hoota Cave	14.061	0.0100	27.626	14.061	17.946	40.378	21.116	18	QLIM PH8A UHPE JQSO DL6X FYP9 HOLN JMLR CJHG 3Z7I 9XNC 3N43 1EHE 88CM I6G2 3ROZ CB75 2PUM
/Gbar86_AH	Al Hoota Cave	8.665	0.6788	27.725	8.665	16.991	42.316	20.211	18	QLIM PH8A UHPE JQSO DL6X FYP9 HOLN JMLR CJHG 3Z7I 9XNC 3N43 1EHE 88CM I6G2 3ROZ CB75 2PUM
/Gbar9_AH	Al Hoota Cave	11.412	0.1257	23.356	11.412	21.460	31.632	16.565	18	QLIM PH8A UHPE JQSO DL6X FYP9 HOLN JMLR CJHG 3Z7I 9XNC 3N43 1EHE 88CM I6G2 3ROZ CB75 2PUM
/Gbar223_HP	Hoti Pit	7.625	0.1596	23.158	9.891	7.625	38.626	18.876	17	QLIM PH8A UHPE JQSO DL6X FYP9 HOLN JMLR CJHG 9XNC 3N43 1EHE 88CM I6G2 3ROZ CB75 2PUM	3Z7I
/Gbar224_HP	Hoti Pit	7.939	0.3191	23.895	14.373	7.939	37.790	18.532	18	QLIM PH8A UHPE JQSO DL6X FYP9 HOLN JMLR CJHG 3Z7I 9XNC 3N43 1EHE 88CM I6G2 3ROZ CB75 2PUM
/Gbar225_HP	Hoti Pit	7.398	0.1978	23.183	11.633	7.398	38.010	19.018	17	QLIM PH8A UHPE JQSO DL6X FYP9 HOLN JMLR CJHG 9XNC 3N43 1EHE 88CM I6G2 3ROZ CB75 2PUM	3Z7I
/Gbar440_HP	Hoti Pit	5.622	0.8784	24.150	11.984	5.622	44.709	19.832	18	QLIM PH8A UHPE JQSO DL6X FYP9 HOLN JMLR CJHG 3Z7I 9XNC 3N43 1EHE 88CM I6G2 3ROZ CB75 2PUM
/Gbar441_HP	Hoti Pit	9.343	0.0973	27.154	13.767	9.343	44.724	21.223	18	QLIM PH8A UHPE JQSO DL6X FYP9 HOLN JMLR CJHG 3Z7I 9XNC 3N43 1EHE 88CM I6G2 3ROZ CB75 2PUM
/Gbar442_HP	Hoti Pit	6.523	0.6533	23.645	12.176	6.523	39.174	17.853	18	QLIM PH8A UHPE JQSO DL6X FYP9 HOLN JMLR CJHG 3Z7I 9XNC 3N43 1EHE 88CM I6G2 3ROZ CB75 2PUM
/Gbar443_HP	Hoti Pit	5.358	0.9205	22.591	9.819	5.358	38.106	18.329	18	QLIM PH8A UHPE JQSO DL6X FYP9 HOLN JMLR CJHG 3Z7I 9XNC 3N43 1EHE 88CM I6G2 3ROZ CB75 2PUM
/Gbar444_HP	Hoti Pit	5.452	0.7419	23.856	12.246	5.452	40.977	18.162	17	QLIM PH8A UHPE JQSO DL6X FYP9 HOLN JMLR CJHG 9XNC 3N43 1EHE 88CM I6G2 3ROZ CB75 2PUM	3Z7I
/Gbar445_HP	Hoti Pit	6.076	0.7818	23.143	10.851	6.076	38.169	17.950	18	QLIM PH8A UHPE JQSO DL6X FYP9 HOLN JMLR CJHG 3Z7I 9XNC 3N43 1EHE 88CM I6G2 3ROZ CB75 2PUM
/Gbar446_HP	Hoti Pit	5.836	0.6083	25.560	12.023	5.836	41.005	20.288	17	QLIM PH8A UHPE JQSO DL6X FYP9 HOLN JMLR CJHG 9XNC 3N43 1EHE 88CM I6G2 3ROZ CB75 2PUM	3Z7I
/Gbar504_HP	Hoti Pit	6.075	0.8001	21.627	10.424	6.075	42.135	18.366	18	QLIM PH8A UHPE JQSO DL6X FYP9 HOLN JMLR CJHG 3Z7I 9XNC 3N43 1EHE 88CM I6G2 3ROZ CB75 2PUM
/Gbar505_HP	Hoti Pit	6.902	0.5612	23.306	8.259	6.902	39.817	16.743	18	QLIM PH8A UHPE JQSO DL6X FYP9 HOLN JMLR CJHG 3Z7I 9XNC 3N43 1EHE 88CM I6G2 3ROZ CB75 2PUM
/Gbar506_HP	Hoti Pit	6.065	0.7862	21.447	9.065	6.065	39.892	17.271	18	QLIM PH8A UHPE JQSO DL6X FYP9 HOLN JMLR CJHG 3Z7I 9XNC 3N43 1EHE 88CM I6G2 3ROZ CB75 2PUM
/Gbar507_HP	Hoti Pit	4.867	0.9802	23.192	10.690	4.867	37.527	18.265	18	QLIM PH8A UHPE JQSO DL6X FYP9 HOLN JMLR CJHG 3Z7I 9XNC 3N43 1EHE 88CM I6G2 3ROZ CB75 2PUM
/Gbar508_HP	Hoti Pit	6.690	0.3406	24.912	13.036	6.690	42.945	18.911	17	QLIM PH8A UHPE JQSO DL6X FYP9 HOLN JMLR CJHG 9XNC 3N43 1EHE 88CM I6G2 3ROZ CB75 2PUM	3Z7I
/Gbar509_HP	Hoti Pit	9.666	0.0802	26.918	13.582	9.666	40.089	21.904	18	QLIM PH8A UHPE JQSO DL6X FYP9 HOLN JMLR CJHG 3Z7I 9XNC 3N43 1EHE 88CM I6G2 3ROZ CB75 2PUM
/Gbar510_HP	Hoti Pit	4.988	0.9744	24.326	11.318	4.988	42.599	19.336	18	QLIM PH8A UHPE JQSO DL6X FYP9 HOLN JMLR CJHG 3Z7I 9XNC 3N43 1EHE 88CM I6G2 3ROZ CB75 2PUM
/Gbar191_MF	Misfat	14.130	0.1990	32.518	45.022	50.511	14.130	27.496	18	QLIM PH8A UHPE JQSO DL6X FYP9 HOLN JMLR CJHG 3Z7I 9XNC 3N43 1EHE 88CM I6G2 3ROZ CB75 2PUM
/Gbar192_MF	Misfat	20.096	0.0003	26.965	42.779	43.849	20.096	23.879	18	QLIM PH8A UHPE JQSO DL6X FYP9 HOLN JMLR CJHG 3Z7I 9XNC 3N43 1EHE 88CM I6G2 3ROZ CB75 2PUM
/Gbar193_MF	Misfat	12.883	0.4310	28.458	47.766	53.769	12.883	24.320	18	QLIM PH8A UHPE JQSO DL6X FYP9 HOLN JMLR CJHG 3Z7I 9XNC 3N43 1EHE 88CM I6G2 3ROZ CB75 2PUM
/Gbar194_MF	Misfat	12.027	0.6430	26.697	49.235	47.553	12.027	25.220	18	QLIM PH8A UHPE JQSO DL6X FYP9 HOLN JMLR CJHG 3Z7I 9XNC 3N43 1EHE 88CM I6G2 3ROZ CB75 2PUM
/Gbar195_MF	Misfat	15.383	0.0740	30.928	50.524	52.156	15.383	28.834	18	QLIM PH8A UHPE JQSO DL6X FYP9 HOLN JMLR CJHG 3Z7I 9XNC 3N43 1EHE 88CM I6G2 3ROZ CB75 2PUM
/Gbar196_MF	Misfat	13.874	0.2364	25.328	51.203	48.714	13.874	23.973	18	QLIM PH8A UHPE JQSO DL6X FYP9 HOLN JMLR CJHG 3Z7I 9XNC 3N43 1EHE 88CM I6G2 3ROZ CB75 2PUM
/Gbar197_MF	Misfat	14.901	0.1124	28.446	43.716	48.575	14.901	24.515	18	QLIM PH8A UHPE JQSO DL6X FYP9 HOLN JMLR CJHG 3Z7I 9XNC 3N43 1EHE 88CM I6G2 3ROZ CB75 2PUM
/Gbar218_MF	Misfat	14.840	0.1196	28.828	48.748	47.320	14.840	24.558	18	QLIM PH8A UHPE JQSO DL6X FYP9 HOLN JMLR CJHG 3Z7I 9XNC 3N43 1EHE 88CM I6G2 3ROZ CB75 2PUM
/Gbar219_MF	Misfat	15.858	0.0551	31.209	44.478	44.464	15.858	27.431	18	QLIM PH8A UHPE JQSO DL6X FYP9 HOLN JMLR CJHG 3Z7I 9XNC 3N43 1EHE 88CM I6G2 3ROZ CB75 2PUM
/Gbar226_MF	Misfat	16.204	0.0385	19.141	40.538	39.992	16.204	19.675	18	QLIM PH8A UHPE JQSO DL6X FYP9 HOLN JMLR CJHG 3Z7I 9XNC 3N43 1EHE 88CM I6G2 3ROZ CB75 2PUM
/Gbar268_MF	Misfat	10.389	0.9452	25.054	45.531	48.942	10.389	21.545	18	QLIM PH8A UHPE JQSO DL6X FYP9 HOLN JMLR CJHG 3Z7I 9XNC 3N43 1EHE 88CM I6G2 3ROZ CB75 2PUM
/Gbar269_MF	Misfat	12.152	0.6147	23.315	45.934	47.341	12.152	23.182	18	QLIM PH8A UHPE JQSO DL6X FYP9 HOLN JMLR CJHG 3Z7I 9XNC 3N43 1EHE 88CM I6G2 3ROZ CB75 2PUM
/Gbar270_MF	Misfat	16.634	0.0207	21.205	50.654	52.297	16.634	22.273	18	QLIM PH8A UHPE JQSO DL6X FYP9 HOLN JMLR CJHG 3Z7I 9XNC 3N43 1EHE 88CM I6G2 3ROZ CB75 2PUM
/Gbar271_MF	Misfat	14.717	0.1191	26.900	47.816	48.312	14.717	24.819	18	QLIM PH8A UHPE JQSO DL6X FYP9 HOLN JMLR CJHG 3Z7I 9XNC 3N43 1EHE 88CM I6G2 3ROZ CB75 2PUM
/Gbar272_MF	Misfat	11.237	0.8140	23.288	50.636	53.677	11.237	21.639	18	QLIM PH8A UHPE JQSO DL6X FYP9 HOLN JMLR CJHG 3Z7I 9XNC 3N43 1EHE 88CM I6G2 3ROZ CB75 2PUM
/Gbar273_MF	Misfat	12.289	0.5561	27.487	43.926	44.953	12.289	25.889	18	QLIM PH8A UHPE JQSO DL6X FYP9 HOLN JMLR CJHG 3Z7I 9XNC 3N43 1EHE 88CM I6G2 3ROZ CB75 2PUM
/Gbar274_MF	Misfat	15.913	0.0472	27.050	49.389	48.815	15.913	25.494	18	QLIM PH8A UHPE JQSO DL6X FYP9 HOLN JMLR CJHG 3Z7I 9XNC 3N43 1EHE 88CM I6G2 3ROZ CB75 2PUM
/Gbar275_MF	Misfat	15.354	0.0830	29.833	42.635	44.129	15.354	24.511	18	QLIM PH8A UHPE JQSO DL6X FYP9 HOLN JMLR CJHG 3Z7I 9XNC 3N43 1EHE 88CM I6G2 3ROZ CB75 2PUM
/Gbar276_MF	Misfat	12.142	0.6037	30.504	49.709	52.785	12.142	25.104	18	QLIM PH8A UHPE JQSO DL6X FYP9 HOLN JMLR CJHG 3Z7I 9XNC 3N43 1EHE 88CM I6G2 3ROZ CB75 2PUM
/Gbar277_MF	Misfat	12.429	0.5342	26.463	48.112	46.432	12.429	23.297	18	QLIM PH8A UHPE JQSO DL6X FYP9 HOLN JMLR CJHG 3Z7I 9XNC 3N43 1EHE 88CM I6G2 3ROZ CB75 2PUM
/Gbar278_MF	Misfat	12.279	0.5734	25.010	47.940	48.934	12.279	23.902	18	QLIM PH8A UHPE JQSO DL6X FYP9 HOLN JMLR CJHG 3Z7I 9XNC 3N43 1EHE 88CM I6G2 3ROZ CB75 2PUM
/Gbar279_MF	Misfat	12.326	0.5543	24.541	47.668	45.328	12.326	23.191	18	QLIM PH8A UHPE JQSO DL6X FYP9 HOLN JMLR CJHG 3Z7I 9XNC 3N43 1EHE 88CM I6G2 3ROZ CB75 2PUM
/Gbar280_MF	Misfat	10.743	0.9044	26.254	43.709	45.395	10.743	21.623	18	QLIM PH8A UHPE JQSO DL6X FYP9 HOLN JMLR CJHG 3Z7I 9XNC 3N43 1EHE 88CM I6G2 3ROZ CB75 2PUM
/Gbar281_MF	Misfat	11.604	0.7415	26.683	54.049	54.600	11.604	26.158	18	QLIM PH8A UHPE JQSO DL6X FYP9 HOLN JMLR CJHG 3Z7I 9XNC 3N43 1EHE 88CM I6G2 3ROZ CB75 2PUM
/Gbar282_MF	Misfat	11.638	0.7228	27.416	46.072	49.585	11.638	23.685	18	QLIM PH8A UHPE JQSO DL6X FYP9 HOLN JMLR CJHG 3Z7I 9XNC 3N43 1EHE 88CM I6G2 3ROZ CB75 2PUM
/Gbar283_MF	Misfat	12.162	0.5962	25.731	49.338	51.494	12.162	25.281	18	QLIM PH8A UHPE JQSO DL6X FYP9 HOLN JMLR CJHG 3Z7I 9XNC 3N43 1EHE 88CM I6G2 3ROZ CB75 2PUM
/Gbar284_MF	Misfat	11.214	0.8184	27.195	50.415	46.757	11.214	23.751	18	QLIM PH8A UHPE JQSO DL6X FYP9 HOLN JMLR CJHG 3Z7I 9XNC 3N43 1EHE 88CM I6G2 3ROZ CB75 2PUM
/Gbar285_MF	Misfat	13.466	0.2898	31.048	50.064	57.449	13.466	27.516	18	QLIM PH8A UHPE JQSO DL6X FYP9 HOLN JMLR CJHG 3Z7I 9XNC 3N43 1EHE 88CM I6G2 3ROZ CB75 2PUM
/Gbar286_MF	Misfat	12.036	0.6282	22.618	44.909	45.312	12.036	18.166	18	QLIM PH8A UHPE JQSO DL6X FYP9 HOLN JMLR CJHG 3Z7I 9XNC 3N43 1EHE 88CM I6G2 3ROZ CB75 2PUM
/Gbar287_MF	Misfat	12.301	0.5624	24.099	43.331	44.117	12.301	22.436	18	QLIM PH8A UHPE JQSO DL6X FYP9 HOLN JMLR CJHG 3Z7I 9XNC 3N43 1EHE 88CM I6G2 3ROZ CB75 2PUM
/Gbar363_MF	Misfat	10.891	0.8825	22.302	43.831	40.717	10.891	18.385	18	QLIM PH8A UHPE JQSO DL6X FYP9 HOLN JMLR CJHG 3Z7I 9XNC 3N43 1EHE 88CM I6G2 3ROZ CB75 2PUM
/Gbar364_MF	Misfat	13.514	0.2996	30.505	49.599	45.382	13.514	25.836	18	QLIM PH8A UHPE JQSO DL6X FYP9 HOLN JMLR CJHG 3Z7I 9XNC 3N43 1EHE 88CM I6G2 3ROZ CB75 2PUM
/Gbar365_MF	Misfat	13.329	0.3288	31.797	53.213	53.150	13.329	28.584	18	QLIM PH8A UHPE JQSO DL6X FYP9 HOLN JMLR CJHG 3Z7I 9XNC 3N43 1EHE 88CM I6G2 3ROZ CB75 2PUM
/Gbar366_MF	Misfat	15.951	0.0482	30.089	42.898	39.997	15.951	27.544	18	QLIM PH8A UHPE JQSO DL6X FYP9 HOLN JMLR CJHG 3Z7I 9XNC 3N43 1EHE 88CM I6G2 3ROZ CB75 2PUM
/Gbar367_MF	Misfat	13.145	0.3728	26.981	45.766	51.119	13.145	22.500	18	QLIM PH8A UHPE JQSO DL6X FYP9 HOLN JMLR CJHG 3Z7I 9XNC 3N43 1EHE 88CM I6G2 3ROZ CB75 2PUM
/Gbar368_MF	Misfat	13.258	0.3532	22.111	48.041	52.312	13.258	20.411	18	QLIM PH8A UHPE JQSO DL6X FYP9 HOLN JMLR CJHG 3Z7I 9XNC 3N43 1EHE 88CM I6G2 3ROZ CB75 2PUM
/Gbar369_MF	Misfat	11.201	0.8300	21.850	46.185	46.081	11.201	17.547	18	QLIM PH8A UHPE JQSO DL6X FYP9 HOLN JMLR CJHG 3Z7I 9XNC 3N43 1EHE 88CM I6G2 3ROZ CB75 2PUM
/Gbar370_MF	Misfat	10.730	0.9065	28.923	43.430	47.650	10.730	23.353	18	QLIM PH8A UHPE JQSO DL6X FYP9 HOLN JMLR CJHG 3Z7I 9XNC 3N43 1EHE 88CM I6G2 3ROZ CB75 2PUM
/Gbar371_MF	Misfat	13.889	0.2280	30.065	53.651	55.833	13.889	26.483	18	QLIM PH8A UHPE JQSO DL6X FYP9 HOLN JMLR CJHG 3Z7I 9XNC 3N43 1EHE 88CM I6G2 3ROZ CB75 2PUM
/Gbar112_WF	Wadi Falahi	23.360	0.0198	28.754	45.459	45.928	28.480	23.360	18	QLIM PH8A UHPE JQSO DL6X FYP9 HOLN JMLR CJHG 3Z7I 9XNC 3N43 1EHE 88CM I6G2 3ROZ CB75 2PUM
/Gbar113_WF	Wadi Falahi	18.696	0.3883	22.321	47.627	47.961	19.142	18.696	18	QLIM PH8A UHPE JQSO DL6X FYP9 HOLN JMLR CJHG 3Z7I 9XNC 3N43 1EHE 88CM I6G2 3ROZ CB75 2PUM
/Gbar114_WF	Wadi Falahi	20.504	0.1446	27.192	37.001	43.963	22.470	20.504	18	QLIM PH8A UHPE JQSO DL6X FYP9 HOLN JMLR CJHG 3Z7I 9XNC 3N43 1EHE 88CM I6G2 3ROZ CB75 2PUM
/Gbar115_WF	Wadi Falahi	19.651	0.2468	25.190	41.514	40.597	21.598	19.651	18	QLIM PH8A UHPE JQSO DL6X FYP9 HOLN JMLR CJHG 3Z7I 9XNC 3N43 1EHE 88CM I6G2 3ROZ CB75 2PUM
/Gbar116_WF	Wadi Falahi	20.829	0.1184	30.047	38.978	40.170	24.695	20.829	18	QLIM PH8A UHPE JQSO DL6X FYP9 HOLN JMLR CJHG 3Z7I 9XNC 3N43 1EHE 88CM I6G2 3ROZ CB75 2PUM
/Gbar131_WF	Wadi Falahi	18.905	0.3546	15.589	47.789	49.864	29.023	18.905	18	QLIM PH8A UHPE JQSO DL6X FYP9 HOLN JMLR CJHG 3Z7I 9XNC 3N43 1EHE 88CM I6G2 3ROZ CB75 2PUM
/Gbar132_WF	Wadi Falahi	17.024	0.4763	16.931	36.789	39.585	31.781	17.024	17	QLIM PH8A UHPE JQSO DL6X FYP9 HOLN JMLR CJHG 3Z7I 9XNC 3N43 1EHE 88CM I6G2 CB75 2PUM	3ROZ
/Gbar133_WF	Wadi Falahi	18.977	0.3436	15.504	52.056	57.222	35.440	18.977	18	QLIM PH8A UHPE JQSO DL6X FYP9 HOLN JMLR CJHG 3Z7I 9XNC 3N43 1EHE 88CM I6G2 3ROZ CB75 2PUM
/Gbar134_WF	Wadi Falahi	19.027	0.3393	17.108	48.242	44.318	33.996	19.027	18	QLIM PH8A UHPE JQSO DL6X FYP9 HOLN JMLR CJHG 3Z7I 9XNC 3N43 1EHE 88CM I6G2 3ROZ CB75 2PUM
/Gbar135_WF	Wadi Falahi	21.304	0.0837	20.825	53.568	49.333	30.237	21.304	18	QLIM PH8A UHPE JQSO DL6X FYP9 HOLN JMLR CJHG 3Z7I 9XNC 3N43 1EHE 88CM I6G2 3ROZ CB75 2PUM
/Gbar136_WF	Wadi Falahi	17.706	0.5766	16.930	46.262	52.211	27.420	17.706	18	QLIM PH8A UHPE JQSO DL6X FYP9 HOLN JMLR CJHG 3Z7I 9XNC 3N43 1EHE 88CM I6G2 3ROZ CB75 2PUM
/Gbar137_WF	Wadi Falahi	15.697	0.9071	14.234	43.324	48.390	37.656	15.697	18	QLIM PH8A UHPE JQSO DL6X FYP9 HOLN JMLR CJHG 3Z7I 9XNC 3N43 1EHE 88CM I6G2 3ROZ CB75 2PUM
/Gbar138_WF	Wadi Falahi	19.542	0.2568	18.629	58.071	52.325	29.783	19.542	18	QLIM PH8A UHPE JQSO DL6X FYP9 HOLN JMLR CJHG 3Z7I 9XNC 3N43 1EHE 88CM I6G2 3ROZ CB75 2PUM
/Gbar139_WF	Wadi Falahi	19.049	0.3340	17.535	41.547	47.354	35.687	19.049	18	QLIM PH8A UHPE JQSO DL6X FYP9 HOLN JMLR CJHG 3Z7I 9XNC 3N43 1EHE 88CM I6G2 3ROZ CB75 2PUM
/Gbar140_WF	Wadi Falahi	19.556	0.2645	18.062	40.903	50.083	35.056	19.556	18	QLIM PH8A UHPE JQSO DL6X FYP9 HOLN JMLR CJHG 3Z7I 9XNC 3N43 1EHE 88CM I6G2 3ROZ CB75 2PUM
/Gbar141_WF	Wadi Falahi	18.272	0.4692	18.693	45.239	49.417	32.963	18.272	18	QLIM PH8A UHPE JQSO DL6X FYP9 HOLN JMLR CJHG 3Z7I 9XNC 3N43 1EHE 88CM I6G2 3ROZ CB75 2PUM
/Gbar18_WF	Wadi Falahi	18.773	0.3833	29.059	9.436	23.897	31.714	18.773	18	QLIM PH8A UHPE JQSO DL6X FYP9 HOLN JMLR CJHG 3Z7I 9XNC 3N43 1EHE 88CM I6G2 3ROZ CB75 2PUM
/Gbar211_WF	Wadi Falahi	18.690	0.3932	17.955	43.085	50.664	35.138	18.690	18	QLIM PH8A UHPE JQSO DL6X FYP9 HOLN JMLR CJHG 3Z7I 9XNC 3N43 1EHE 88CM I6G2 3ROZ CB75 2PUM
/Gbar212_WF	Wadi Falahi	19.715	0.2355	16.835	47.238	46.054	31.356	19.715	18	QLIM PH8A UHPE JQSO DL6X FYP9 HOLN JMLR CJHG 3Z7I 9XNC 3N43 1EHE 88CM I6G2 3ROZ CB75 2PUM
/Gbar213_WF	Wadi Falahi	22.919	0.0233	23.594	57.252	59.471	34.846	22.919	18	QLIM PH8A UHPE JQSO DL6X FYP9 HOLN JMLR CJHG 3Z7I 9XNC 3N43 1EHE 88CM I6G2 3ROZ CB75 2PUM
/Gbar214_WF	Wadi Falahi	20.493	0.1450	19.211	50.459	52.018	33.586	20.493	18	QLIM PH8A UHPE JQSO DL6X FYP9 HOLN JMLR CJHG 3Z7I 9XNC 3N43 1EHE 88CM I6G2 3ROZ CB75 2PUM
/Gbar215_WF	Wadi Falahi	17.768	0.5781	13.927	49.020	55.913	31.752	17.768	18	QLIM PH8A UHPE JQSO DL6X FYP9 HOLN JMLR CJHG 3Z7I 9XNC 3N43 1EHE 88CM I6G2 3ROZ CB75 2PUM
/Gbar216_WF	Wadi Falahi	19.327	0.2941	17.377	47.516	47.508	37.429	19.327	18	QLIM PH8A UHPE JQSO DL6X FYP9 HOLN JMLR CJHG 3Z7I 9XNC 3N43 1EHE 88CM I6G2 3ROZ CB75 2PUM
/Gbar46_WF	Wadi Falahi	20.167	0.1745	22.419	39.545	47.420	16.869	20.167	18	QLIM PH8A UHPE JQSO DL6X FYP9 HOLN JMLR CJHG 3Z7I 9XNC 3N43 1EHE 88CM I6G2 3ROZ CB75 2PUM
/Gbar47_WF	Wadi Falahi	21.803	0.0638	30.964	44.849	42.894	20.755	21.803	18	QLIM PH8A UHPE JQSO DL6X FYP9 HOLN JMLR CJHG 3Z7I 9XNC 3N43 1EHE 88CM I6G2 3ROZ CB75 2PUM
/Gbar48_WF	Wadi Falahi	23.641	0.0147	26.312	42.794	43.965	30.973	23.641	18	QLIM PH8A UHPE JQSO DL6X FYP9 HOLN JMLR CJHG 3Z7I 9XNC 3N43 1EHE 88CM I6G2 3ROZ CB75 2PUM
/Gbar488_WF	Wadi Falahi	17.573	0.6045	14.205	51.301	55.672	27.586	17.573	18	QLIM PH8A UHPE JQSO DL6X FYP9 HOLN JMLR CJHG 3Z7I 9XNC 3N43 1EHE 88CM I6G2 3ROZ CB75 2PUM
/Gbar489_WF	Wadi Falahi	17.223	0.6819	15.538	50.398	45.125	28.921	17.223	18	QLIM PH8A UHPE JQSO DL6X FYP9 HOLN JMLR CJHG 3Z7I 9XNC 3N43 1EHE 88CM I6G2 3ROZ CB75 2PUM
/Gbar49_WF	Wadi Falahi	20.463	0.1460	21.443	48.288	50.772	39.706	20.463	18	QLIM PH8A UHPE JQSO DL6X FYP9 HOLN JMLR CJHG 3Z7I 9XNC 3N43 1EHE 88CM I6G2 3ROZ CB75 2PUM
/Gbar490_WF	Wadi Falahi	20.509	0.1468	18.848	55.723	58.033	27.070	20.509	18	QLIM PH8A UHPE JQSO DL6X FYP9 HOLN JMLR CJHG 3Z7I 9XNC 3N43 1EHE 88CM I6G2 3ROZ CB75 2PUM
/Gbar492_WF	Wadi Falahi	18.440	0.4362	15.310	48.378	54.561	30.165	18.440	18	QLIM PH8A UHPE JQSO DL6X FYP9 HOLN JMLR CJHG 3Z7I 9XNC 3N43 1EHE 88CM I6G2 3ROZ CB75 2PUM
/Gbar50_WF	Wadi Falahi	21.149	0.0944	17.111	48.152	53.284	32.092	21.149	18	QLIM PH8A UHPE JQSO DL6X FYP9 HOLN JMLR CJHG 3Z7I 9XNC 3N43 1EHE 88CM I6G2 3ROZ CB75 2PUM
/Gbar54_WF	Wadi Falahi	26.258	0.0011	19.716	44.787	44.453	33.393	26.258	18	QLIM PH8A UHPE JQSO DL6X FYP9 HOLN JMLR CJHG 3Z7I 9XNC 3N43 1EHE 88CM I6G2 3ROZ CB75 2PUM
/Gbar55_WF	Wadi Falahi	16.554	0.7953	16.394	40.454	47.222	32.179	16.554	18	QLIM PH8A UHPE JQSO DL6X FYP9 HOLN JMLR CJHG 3Z7I 9XNC 3N43 1EHE 88CM I6G2 3ROZ CB75 2PUM
/Gbar56_WF	Wadi Falahi	16.640	0.7879	15.396	43.848	42.431	25.776	16.640	18	QLIM PH8A UHPE JQSO DL6X FYP9 HOLN JMLR CJHG 3Z7I 9XNC 3N43 1EHE 88CM I6G2 3ROZ CB75 2PUM
/Gbar97_WF	Wadi Falahi	20.067	0.1898	18.704	51.713	56.234	37.907	20.067	18	QLIM PH8A UHPE JQSO DL6X FYP9 HOLN JMLR CJHG 3Z7I 9XNC 3N43 1EHE 88CM I6G2 3ROZ CB75 2PUM
/Gbar98_WF	Wadi Falahi	22.066	0.0471	21.947	53.021	51.701	38.882	22.066	18	QLIM PH8A UHPE JQSO DL6X FYP9 HOLN JMLR CJHG 3Z7I 9XNC 3N43 1EHE 88CM I6G2 3ROZ CB75 2PUM
/Gbar491_WF	Wadi Falahi	18.795	0.3729	21.849	13.615	16.863	40.727	18.795	18	QLIM PH8A UHPE JQSO DL6X FYP9 HOLN JMLR CJHG 3Z7I 9XNC 3N43 1EHE 88CM I6G2 3ROZ CB75 2PUM
/Gbar538_WF	Wadi Falahi	19.581	0.2472	22.609	8.889	11.829	36.880	19.581	18	QLIM PH8A UHPE JQSO DL6X FYP9 HOLN JMLR CJHG 3Z7I 9XNC 3N43 1EHE 88CM I6G2 3ROZ CB75 2PUM
/Gbar539_WF	Wadi Falahi	17.885	0.5462	26.878	11.626	19.299	36.095	17.885	18	QLIM PH8A UHPE JQSO DL6X FYP9 HOLN JMLR CJHG 3Z7I 9XNC 3N43 1EHE 88CM I6G2 3ROZ CB75 2PUM
/Gbar540_WF	Wadi Falahi	22.612	0.0348	26.831	16.410	20.027	44.112	22.612	18	QLIM PH8A UHPE JQSO DL6X FYP9 HOLN JMLR CJHG 3Z7I 9XNC 3N43 1EHE 88CM I6G2 3ROZ CB75 2PUM
/Gbar541_WF	Wadi Falahi	18.574	0.4091	27.343	9.163	17.361	36.843	18.574	18	QLIM PH8A UHPE JQSO DL6X FYP9 HOLN JMLR CJHG 3Z7I 9XNC 3N43 1EHE 88CM I6G2 3ROZ CB75 2PUM
/Gbar542_WF	Wadi Falahi	17.449	0.6348	25.629	9.843	15.887	38.886	17.449	18	QLIM PH8A UHPE JQSO DL6X FYP9 HOLN JMLR CJHG 3Z7I 9XNC 3N43 1EHE 88CM I6G2 3ROZ CB75 2PUM
/Gbar543_WF	Wadi Falahi	20.049	0.1895	26.756	13.710	17.797	37.414	20.049	18	QLIM PH8A UHPE JQSO DL6X FYP9 HOLN JMLR CJHG 3Z7I 9XNC 3N43 1EHE 88CM I6G2 3ROZ CB75 2PUM
/Gbar551_WF	Wadi Falahi	17.215	0.6894	21.983	8.390	15.611	40.860	17.215	18	QLIM PH8A UHPE JQSO DL6X FYP9 HOLN JMLR CJHG 3Z7I 9XNC 3N43 1EHE 88CM I6G2 3ROZ CB75 2PUM
/Gbar552_WF	Wadi Falahi	17.935	0.5326	24.177	10.378	19.920	39.219	17.935	18	QLIM PH8A UHPE JQSO DL6X FYP9 HOLN JMLR CJHG 3Z7I 9XNC 3N43 1EHE 88CM I6G2 3ROZ CB75 2PUM
/Gbar553_WF	Wadi Falahi	17.249	0.4388	24.651	8.849	15.057	37.864	17.249	17	QLIM PH8A UHPE JQSO FYP9 HOLN JMLR CJHG 3Z7I 9XNC 3N43 1EHE 88CM I6G2 3ROZ CB75 2PUM	DL6X
/Gbar554_WF	Wadi Falahi	16.147	0.8655	22.616	8.295	16.864	34.239	16.147	18	QLIM PH8A UHPE JQSO DL6X FYP9 HOLN JMLR CJHG 3Z7I 9XNC 3N43 1EHE 88CM I6G2 3ROZ CB75 2PUM
/Gbar555_WF	Wadi Falahi	14.716	0.8139	19.895	9.790	14.499	31.408	14.716	16	QLIM PH8A UHPE JQSO FYP9 JMLR CJHG 3Z7I 9XNC 3N43 1EHE 88CM I6G2 3ROZ CB75 2PUM	DL6X HOLN
/Gbar556_WF	Wadi Falahi	17.984	0.5269	24.733	7.317	16.461	36.918	17.984	18	QLIM PH8A UHPE JQSO DL6X FYP9 HOLN JMLR CJHG 3Z7I 9XNC 3N43 1EHE 88CM I6G2 3ROZ CB75 2PUM
